# Supplementary material for: Prediction of Cross-Recognition of Peptide-HLA A2 by Melan-A-Specific Cytotoxic T Lymphocytes Using Three-Dimensional Quantitative Structure-Activity Relationships
Source: PLoS One. 2013 Jul 16;8(7):e65590. doi: 10.1371/journal.pone.0065590 (PMC3713012; doi:10.1371/journal.pone.0065590)
Supplement: Appendix S2 — peptides dock4.pdb. 3D structures for the calculated binding modes of the 23 peptides shown in Figure 1. In PDB format, following the dock4 specifications to make the visualization easier in UCSF Chimera, using the ViewDock plugin. In the right-most column, – 3SG corresponds to the peptides shown in Figure 1. – 1SG corresponds to 2 residues of HLA-A2 (Arg97 and Tyr116) that were considered flexible during the docking of peptides 23 and 72. (PDB) [file pone.0065590.s002.pdb]

REMARK PEPTIDE : 10
REMARK SEQUENCE : LLAGIGTVPI
ATOM   5961  N   LEU     0      24.611  45.520  62.239  1.00 21.85      3SG 
ATOM   5962  HT1 LEU     0      23.815  46.112  62.550  1.00   .00      3SG 
ATOM   5963  HT2 LEU     0      24.247  44.678  61.741  1.00   .00      3SG 
ATOM   5964  HT3 LEU     0      25.225  46.058  61.592  1.00   .00      3SG 
ATOM   5965  CA  LEU     0      25.395  45.079  63.418  1.00 18.91      3SG 
ATOM   5966  HA  LEU     0      26.204  44.452  63.070  1.00   .00      3SG 
ATOM   5967  CB  LEU     0      25.922  46.343  64.135  1.00 21.47      3SG 
ATOM   5968  HB1 LEU     0      25.064  46.996  64.410  1.00   .00      3SG 
ATOM   5969  HB2 LEU     0      26.559  46.909  63.421  1.00   .00      3SG 
ATOM   5970  CG  LEU     0      26.755  46.073  65.399  1.00   .00      3SG 
ATOM   5971  HG  LEU     0      26.729  44.975  65.544  1.00   .00      3SG 
ATOM   5972  CD1 LEU     0      26.135  46.735  66.642  1.00   .00      3SG 
ATOM   5973 HD11 LEU     0      26.104  47.837  66.518  1.00   .00      3SG 
ATOM   5974 HD12 LEU     0      26.732  46.504  67.549  1.00   .00      3SG 
ATOM   5975 HD13 LEU     0      25.099  46.366  66.795  1.00   .00      3SG 
ATOM   5976  CD2 LEU     0      28.238  46.446  65.240  1.00   .00      3SG 
ATOM   5977 HD21 LEU     0      28.658  45.996  64.317  1.00   .00      3SG 
ATOM   5978 HD22 LEU     0      28.824  46.076  66.109  1.00   .00      3SG 
ATOM   5979 HD23 LEU     0      28.355  47.541  65.192  1.00   .00      3SG 
ATOM   5980  C   LEU     0      24.480  44.286  64.304  1.00 16.97      3SG 
ATOM   5981  O   LEU     0      23.344  44.699  64.508  1.00 17.24      3SG 
ATOM   5982  N   LEU     1      24.934  43.122  64.839  1.00 17.25      3SG 
ATOM   5983  HN  LEU     1      25.861  42.794  64.646  1.00   .00      3SG 
ATOM   5984  CA  LEU     1      24.124  42.226  65.647  1.00 16.10      3SG 
ATOM   5985  HA  LEU     1      23.215  42.015  65.102  1.00   .00      3SG 
ATOM   5986  CB  LEU     1      24.855  40.901  65.991  1.00 16.65      3SG 
ATOM   5987  HB1 LEU     1      24.269  40.303  66.725  1.00   .00      3SG 
ATOM   5988  HB2 LEU     1      25.821  41.157  66.473  1.00   .00      3SG 
ATOM   5989  CG  LEU     1      25.157  39.969  64.803  1.00 20.17      3SG 
ATOM   5990  HG  LEU     1      25.626  40.561  63.986  1.00   .00      3SG 
ATOM   5991  CD1 LEU     1      26.159  38.890  65.246  1.00 21.73      3SG 
ATOM   5992 HD11 LEU     1      27.132  39.350  65.516  1.00   .00      3SG 
ATOM   5993 HD12 LEU     1      26.322  38.162  64.428  1.00   .00      3SG 
ATOM   5994 HD13 LEU     1      25.767  38.338  66.126  1.00   .00      3SG 
ATOM   5995  CD2 LEU     1      23.889  39.313  64.244  1.00 22.59      3SG 
ATOM   5996 HD21 LEU     1      24.136  38.682  63.364  1.00   .00      3SG 
ATOM   5997 HD22 LEU     1      23.148  40.078  63.932  1.00   .00      3SG 
ATOM   5998 HD23 LEU     1      23.438  38.666  65.024  1.00   .00      3SG 
ATOM   5999  C   LEU     1      23.748  42.835  66.977  1.00 17.56      3SG 
ATOM   6000  O   LEU     1      24.318  43.834  67.413  1.00 17.15      3SG 
ATOM   6001  N   ALA     2      22.759  42.206  67.654  1.00 15.28      3SG 
ATOM   6002  HN  ALA     2      22.303  41.407  67.269  1.00   .00      3SG 
ATOM   6003  CA  ALA     2      22.272  42.610  68.948  1.00 16.18      3SG 
ATOM   6004  HA  ALA     2      22.278  43.689  68.999  1.00   .00      3SG 
ATOM   6005  CB  ALA     2      20.833  42.108  69.192  1.00 15.79      3SG 
ATOM   6006  HB1 ALA     2      20.762  41.004  69.105  1.00   .00      3SG 
ATOM   6007  HB2 ALA     2      20.154  42.545  68.429  1.00   .00      3SG 
ATOM   6008  HB3 ALA     2      20.468  42.419  70.194  1.00   .00      3SG 
ATOM   6009  C   ALA     2      23.193  42.096  70.022  1.00 21.16      3SG 
ATOM   6010  O   ALA     2      24.093  42.808  70.466  1.00 15.98      3SG 
ATOM   6011  N   GLY     3      22.970  40.843  70.480  1.00 20.27      3SG 
ATOM   6012  HN  GLY     3      22.233  40.288  70.102  1.00   .00      3SG 
ATOM   6013  CA  GLY     3      23.696  40.254  71.581  1.00 22.28      3SG 
ATOM   6014  HA1 GLY     3      24.597  40.813  71.791  1.00   .00      3SG 
ATOM   6015  HA2 GLY     3      23.877  39.219  71.329  1.00   .00      3SG 
ATOM   6016  C   GLY     3      22.801  40.301  72.778  1.00 23.67      3SG 
ATOM   6017  O   GLY     3      22.546  39.282  73.417  1.00 23.85      3SG 
ATOM   6018  N   ILE     4      22.279  41.510  73.095  1.00 18.40      3SG 
ATOM   6019  HN  ILE     4      22.516  42.323  72.568  1.00   .00      3SG 
ATOM   6020  CA  ILE     4      21.319  41.717  74.152  1.00 21.55      3SG 
ATOM   6021  HA  ILE     4      21.602  41.085  74.984  1.00   .00      3SG 
ATOM   6022  CB  ILE     4      21.256  43.156  74.660  1.00 25.38      3SG 
ATOM   6023  HB  ILE     4      20.443  43.233  75.418  1.00   .00      3SG 
ATOM   6024  CG2 ILE     4      22.588  43.440  75.389  1.00 28.47      3SG 
ATOM   6025 HG21 ILE     4      22.773  42.669  76.167  1.00   .00      3SG 
ATOM   6026 HG22 ILE     4      22.557  44.431  75.888  1.00   .00      3SG 
ATOM   6027 HG23 ILE     4      23.437  43.433  74.674  1.00   .00      3SG 
ATOM   6028  CG1 ILE     4      20.960  44.189  73.540  1.00 26.42      3SG 
ATOM   6029 HG11 ILE     4      20.036  43.893  72.998  1.00   .00      3SG 
ATOM   6030 HG12 ILE     4      21.796  44.192  72.808  1.00   .00      3SG 
ATOM   6031  CD  ILE     4      20.747  45.615  74.062  1.00 31.45      3SG 
ATOM   6032  HD1 ILE     4      19.927  45.632  74.810  1.00   .00      3SG 
ATOM   6033  HD2 ILE     4      20.471  46.292  73.225  1.00   .00      3SG 
ATOM   6034  HD3 ILE     4      21.671  46.006  74.537  1.00   .00      3SG 
ATOM   6035  C   ILE     4      19.965  41.262  73.668  1.00 20.58      3SG 
ATOM   6036  O   ILE     4      19.576  41.501  72.526  1.00 22.90      3SG 
ATOM   6037  N   GLY     5      19.235  40.529  74.539  1.00 23.14      3SG 
ATOM   6038  HN  GLY     5      19.583  40.318  75.449  1.00   .00      3SG 
ATOM   6039  CA  GLY     5      17.932  39.991  74.224  1.00 21.32      3SG 
ATOM   6040  HA1 GLY     5      17.445  40.626  73.502  1.00   .00      3SG 
ATOM   6041  HA2 GLY     5      17.394  39.927  75.158  1.00   .00      3SG 
ATOM   6042  C   GLY     5      18.033  38.603  73.658  1.00 20.45      3SG 
ATOM   6043  O   GLY     5      17.043  37.873  73.624  1.00 18.92      3SG 
ATOM   6044  N   THR     6      19.247  38.199  73.210  1.00 19.76      3SG 
ATOM   6045  HN  THR     6      20.022  38.826  73.217  1.00   .00      3SG 
ATOM   6046  CA  THR     6      19.542  36.862  72.745  1.00 20.73      3SG 
ATOM   6047  HA  THR     6      18.640  36.414  72.350  1.00   .00      3SG 
ATOM   6048  CB  THR     6      20.627  36.823  71.673  1.00 20.59      3SG 
ATOM   6049  HB  THR     6      21.588  37.210  72.076  1.00   .00      3SG 
ATOM   6050  OG1 THR     6      20.256  37.650  70.577  1.00   .00      3SG 
ATOM   6051  HG1 THR     6      21.014  37.653  69.987  1.00   .00      3SG 
ATOM   6052  CG2 THR     6      20.826  35.388  71.147  1.00   .00      3SG 
ATOM   6053 HG21 THR     6      19.873  34.986  70.749  1.00   .00      3SG 
ATOM   6054 HG22 THR     6      21.187  34.714  71.950  1.00   .00      3SG 
ATOM   6055 HG23 THR     6      21.578  35.381  70.330  1.00   .00      3SG 
ATOM   6056  C   THR     6      19.977  36.096  73.969  1.00 24.20      3SG 
ATOM   6057  O   THR     6      21.164  35.983  74.268  1.00 26.65      3SG 
ATOM   6058  N   VAL     7      18.981  35.589  74.729  1.00 20.76      3SG 
ATOM   6059  HN  VAL     7      18.027  35.702  74.462  1.00   .00      3SG 
ATOM   6060  CA  VAL     7      19.179  34.880  75.971  1.00 20.57      3SG 
ATOM   6061  HA  VAL     7      20.237  34.721  76.116  1.00   .00      3SG 
ATOM   6062  CB  VAL     7      18.606  35.622  77.179  1.00 23.02      3SG 
ATOM   6063  HB  VAL     7      18.745  35.003  78.095  1.00   .00      3SG 
ATOM   6064  CG1 VAL     7      19.400  36.930  77.381  1.00   .00      3SG 
ATOM   6065 HG11 VAL     7      19.050  37.449  78.298  1.00   .00      3SG 
ATOM   6066 HG12 VAL     7      19.259  37.614  76.518  1.00   .00      3SG 
ATOM   6067 HG13 VAL     7      20.483  36.712  77.489  1.00   .00      3SG 
ATOM   6068  CG2 VAL     7      17.097  35.897  77.013  1.00   .00      3SG 
ATOM   6069 HG21 VAL     7      16.713  36.421  77.914  1.00   .00      3SG 
ATOM   6070 HG22 VAL     7      16.528  34.953  76.901  1.00   .00      3SG 
ATOM   6071 HG23 VAL     7      16.903  36.540  76.129  1.00   .00      3SG 
ATOM   6072  C   VAL     7      18.499  33.540  75.794  1.00 21.58      3SG 
ATOM   6073  O   VAL     7      17.723  33.404  74.846  1.00 20.73      3SG 
ATOM   6074  N   PRO     8      18.730  32.523  76.636  1.00 19.38      3SG 
ATOM   6075  CD  PRO     8      19.912  32.447  77.503  1.00   .00      3SG 
ATOM   6076  HD1 PRO     8      19.659  32.906  78.483  1.00   .00      3SG 
ATOM   6077  HD2 PRO     8      20.796  32.951  77.054  1.00   .00      3SG 
ATOM   6078  CA  PRO     8      18.159  31.199  76.423  1.00 24.51      3SG 
ATOM   6079  HA  PRO     8      18.422  30.878  75.427  1.00   .00      3SG 
ATOM   6080  CB  PRO     8      18.808  30.332  77.508  1.00 23.60      3SG 
ATOM   6081  HB1 PRO     8      18.854  29.264  77.211  1.00   .00      3SG 
ATOM   6082  HB2 PRO     8      18.261  30.427  78.473  1.00   .00      3SG 
ATOM   6083  CG  PRO     8      20.195  30.951  77.666  1.00   .00      3SG 
ATOM   6084  HG1 PRO     8      20.665  30.707  78.639  1.00   .00      3SG 
ATOM   6085  HG2 PRO     8      20.850  30.606  76.836  1.00   .00      3SG 
ATOM   6086  C   PRO     8      16.661  31.155  76.551  1.00 21.46      3SG 
ATOM   6087  O   PRO     8      16.069  32.067  77.119  1.00 18.69      3SG 
ATOM   6088  N   ILE     9      16.059  30.089  75.997  1.00 18.50      3SG 
ATOM   6089  HN  ILE     9      16.618  29.397  75.539  1.00   .00      3SG 
ATOM   6090  CA  ILE     9      14.644  29.867  75.866  1.00 19.53      3SG 
ATOM   6091  HA  ILE     9      14.182  30.828  75.688  1.00   .00      3SG 
ATOM   6092  CB  ILE     9      14.426  28.943  74.659  1.00 17.17      3SG 
ATOM   6093  HB  ILE     9      15.246  29.179  73.944  1.00   .00      3SG 
ATOM   6094  CG2 ILE     9      14.593  27.466  75.048  1.00   .00      3SG 
ATOM   6095 HG21 ILE     9      15.526  27.328  75.634  1.00   .00      3SG 
ATOM   6096 HG22 ILE     9      14.663  26.842  74.134  1.00   .00      3SG 
ATOM   6097 HG23 ILE     9      13.728  27.116  75.650  1.00   .00      3SG 
ATOM   6098  CG1 ILE     9      13.154  29.175  73.824  1.00   .00      3SG 
ATOM   6099 HG11 ILE     9      12.262  29.090  74.466  1.00   .00      3SG 
ATOM   6100 HG12 ILE     9      13.090  28.363  73.063  1.00   .00      3SG 
ATOM   6101  CD  ILE     9      13.164  30.510  73.079  1.00   .00      3SG 
ATOM   6102  HD1 ILE     9      12.302  30.579  72.383  1.00   .00      3SG 
ATOM   6103  HD2 ILE     9      14.101  30.621  72.495  1.00   .00      3SG 
ATOM   6104  HD3 ILE     9      13.103  31.348  73.799  1.00   .00      3SG 
ATOM   6105  C   ILE     9      14.104  29.290  77.197  1.00 25.09      3SG 
ATOM   6106  OT1 ILE     9      14.895  28.674  77.962  1.00   .00      3SG 
ATOM   6107  OT2 ILE     9      12.892  29.478  77.477  1.00 24.32      3SG 
TER
REMARK PEPTIDE : 22
REMARK SEQUENCE : EAAGIGILTV
ATOM   5961  N   GLU     0      25.307  46.062  62.930  1.00 21.85      3SG 
ATOM   5962  HT1 GLU     0      26.033  46.797  62.812  1.00   .00      3SG 
ATOM   5963  HT2 GLU     0      24.388  46.512  63.118  1.00   .00      3SG 
ATOM   5964  HT3 GLU     0      25.243  45.493  62.061  1.00   .00      3SG 
ATOM   5965  CA  GLU     0      25.665  45.195  64.075  1.00 18.91      3SG 
ATOM   5966  HA  GLU     0      26.542  44.628  63.798  1.00   .00      3SG 
ATOM   5967  CB  GLU     0      25.935  46.043  65.344  1.00 21.47      3SG 
ATOM   5968  HB1 GLU     0      25.784  45.414  66.249  1.00   .00      3SG 
ATOM   5969  HB2 GLU     0      25.204  46.879  65.416  1.00   .00      3SG 
ATOM   5970  CG  GLU     0      27.370  46.591  65.417  1.00 23.92      3SG 
ATOM   5971  HG1 GLU     0      27.521  47.388  64.667  1.00   .00      3SG 
ATOM   5972  HG2 GLU     0      28.095  45.780  65.202  1.00   .00      3SG 
ATOM   5973  CD  GLU     0      27.635  47.126  66.824  1.00 32.43      3SG 
ATOM   5974  OE1 GLU     0      28.501  46.536  67.523  1.00 37.33      3SG 
ATOM   5975  OE2 GLU     0      26.954  48.104  67.230  1.00 29.10      3SG 
ATOM   5976  C   GLU     0      24.559  44.245  64.396  1.00 16.97      3SG 
ATOM   5977  O   GLU     0      23.387  44.547  64.187  1.00 17.24      3SG 
ATOM   5978  N   ALA     1      24.930  43.077  64.969  1.00 17.25      3SG 
ATOM   5979  HN  ALA     1      25.895  42.818  65.020  1.00   .00      3SG 
ATOM   5980  CA  ALA     1      24.019  42.151  65.594  1.00 16.10      3SG 
ATOM   5981  HA  ALA     1      23.102  42.116  65.023  1.00   .00      3SG 
ATOM   5982  CB  ALA     1      24.632  40.739  65.684  1.00 16.65      3SG 
ATOM   5983  HB1 ALA     1      25.581  40.759  66.261  1.00   .00      3SG 
ATOM   5984  HB2 ALA     1      24.861  40.367  64.662  1.00   .00      3SG 
ATOM   5985  HB3 ALA     1      23.940  40.020  66.167  1.00   .00      3SG 
ATOM   5986  C   ALA     1      23.716  42.650  66.989  1.00 17.56      3SG 
ATOM   5987  O   ALA     1      24.322  43.608  67.468  1.00 17.15      3SG 
ATOM   5988  N   ALA     2      22.746  42.011  67.678  1.00 15.28      3SG 
ATOM   5989  HN  ALA     2      22.259  41.229  67.294  1.00   .00      3SG 
ATOM   5990  CA  ALA     2      22.313  42.415  68.992  1.00 16.18      3SG 
ATOM   5991  HA  ALA     2      22.261  43.495  69.019  1.00   .00      3SG 
ATOM   5992  CB  ALA     2      20.924  41.848  69.345  1.00 15.79      3SG 
ATOM   5993  HB1 ALA     2      20.596  42.194  70.348  1.00   .00      3SG 
ATOM   5994  HB2 ALA     2      20.936  40.737  69.334  1.00   .00      3SG 
ATOM   5995  HB3 ALA     2      20.176  42.194  68.599  1.00   .00      3SG 
ATOM   5996  C   ALA     2      23.302  41.949  70.026  1.00 21.16      3SG 
ATOM   5997  O   ALA     2      23.750  40.804  70.005  1.00 15.98      3SG 
ATOM   5998  N   GLY     3      23.669  42.862  70.956  1.00 20.27      3SG 
ATOM   5999  HN  GLY     3      23.301  43.787  70.931  1.00   .00      3SG 
ATOM   6000  CA  GLY     3      24.570  42.578  72.049  1.00 22.28      3SG 
ATOM   6001  HA1 GLY     3      25.066  43.501  72.312  1.00   .00      3SG 
ATOM   6002  HA2 GLY     3      25.246  41.779  71.776  1.00   .00      3SG 
ATOM   6003  C   GLY     3      23.731  42.136  73.202  1.00 23.67      3SG 
ATOM   6004  O   GLY     3      23.748  40.967  73.583  1.00 23.85      3SG 
ATOM   6005  N   ILE     4      22.937  43.079  73.759  1.00 18.40      3SG 
ATOM   6006  HN  ILE     4      22.969  44.029  73.461  1.00   .00      3SG 
ATOM   6007  CA  ILE     4      21.891  42.766  74.702  1.00 21.55      3SG 
ATOM   6008  HA  ILE     4      22.161  41.868  75.242  1.00   .00      3SG 
ATOM   6009  CB  ILE     4      21.611  43.864  75.727  1.00 25.38      3SG 
ATOM   6010  HB  ILE     4      20.752  43.547  76.361  1.00   .00      3SG 
ATOM   6011  CG2 ILE     4      22.848  43.956  76.648  1.00 28.47      3SG 
ATOM   6012 HG21 ILE     4      23.091  42.957  77.067  1.00   .00      3SG 
ATOM   6013 HG22 ILE     4      22.655  44.647  77.494  1.00   .00      3SG 
ATOM   6014 HG23 ILE     4      23.729  44.327  76.084  1.00   .00      3SG 
ATOM   6015  CG1 ILE     4      21.242  45.228  75.085  1.00 26.42      3SG 
ATOM   6016 HG11 ILE     4      20.393  45.089  74.381  1.00   .00      3SG 
ATOM   6017 HG12 ILE     4      22.108  45.608  74.502  1.00   .00      3SG 
ATOM   6018  CD  ILE     4      20.816  46.292  76.104  1.00 31.45      3SG 
ATOM   6019  HD1 ILE     4      21.656  46.551  76.782  1.00   .00      3SG 
ATOM   6020  HD2 ILE     4      19.966  45.924  76.716  1.00   .00      3SG 
ATOM   6021  HD3 ILE     4      20.496  47.217  75.579  1.00   .00      3SG 
ATOM   6022  C   ILE     4      20.660  42.468  73.889  1.00 20.58      3SG 
ATOM   6023  O   ILE     4      20.412  43.096  72.858  1.00 22.90      3SG 
ATOM   6024  N   GLY     5      19.871  41.465  74.322  1.00 23.14      3SG 
ATOM   6025  HN  GLY     5      20.088  40.934  75.138  1.00   .00      3SG 
ATOM   6026  CA  GLY     5      18.673  41.108  73.613  1.00 21.32      3SG 
ATOM   6027  HA1 GLY     5      18.793  41.328  72.561  1.00   .00      3SG 
ATOM   6028  HA2 GLY     5      17.847  41.626  74.079  1.00   .00      3SG 
ATOM   6029  C   GLY     5      18.445  39.644  73.729  1.00 20.45      3SG 
ATOM   6030  O   GLY     5      17.506  39.206  74.389  1.00 18.92      3SG 
ATOM   6031  N   ILE     6      19.302  38.841  73.054  1.00 19.76      3SG 
ATOM   6032  HN  ILE     6      20.081  39.217  72.560  1.00   .00      3SG 
ATOM   6033  CA  ILE     6      19.117  37.412  72.925  1.00 20.73      3SG 
ATOM   6034  HA  ILE     6      18.071  37.257  72.696  1.00   .00      3SG 
ATOM   6035  CB  ILE     6      19.906  36.795  71.769  1.00 20.59      3SG 
ATOM   6036  HB  ILE     6      19.693  35.702  71.717  1.00   .00      3SG 
ATOM   6037  CG2 ILE     6      19.365  37.420  70.461  1.00 24.96      3SG 
ATOM   6038 HG21 ILE     6      19.822  36.914  69.584  1.00   .00      3SG 
ATOM   6039 HG22 ILE     6      19.615  38.500  70.407  1.00   .00      3SG 
ATOM   6040 HG23 ILE     6      18.264  37.305  70.398  1.00   .00      3SG 
ATOM   6041  CG1 ILE     6      21.444  36.984  71.859  1.00 23.94      3SG 
ATOM   6042 HG11 ILE     6      21.688  37.947  72.354  1.00   .00      3SG 
ATOM   6043 HG12 ILE     6      21.836  37.044  70.819  1.00   .00      3SG 
ATOM   6044  CD  ILE     6      22.189  35.836  72.548  1.00 24.00      3SG 
ATOM   6045  HD1 ILE     6      21.965  34.875  72.040  1.00   .00      3SG 
ATOM   6046  HD2 ILE     6      21.899  35.748  73.615  1.00   .00      3SG 
ATOM   6047  HD3 ILE     6      23.286  36.010  72.499  1.00   .00      3SG 
ATOM   6048  C   ILE     6      19.378  36.719  74.242  1.00 24.20      3SG 
ATOM   6049  O   ILE     6      20.236  37.126  75.025  1.00 26.65      3SG 
ATOM   6050  N   LEU     7      18.571  35.675  74.526  1.00 20.76      3SG 
ATOM   6051  HN  LEU     7      17.890  35.347  73.877  1.00   .00      3SG 
ATOM   6052  CA  LEU     7      18.579  34.984  75.788  1.00 20.57      3SG 
ATOM   6053  HA  LEU     7      19.597  34.921  76.148  1.00   .00      3SG 
ATOM   6054  CB  LEU     7      17.640  35.674  76.822  1.00 23.02      3SG 
ATOM   6055  HB1 LEU     7      16.598  35.652  76.434  1.00   .00      3SG 
ATOM   6056  HB2 LEU     7      17.940  36.744  76.880  1.00   .00      3SG 
ATOM   6057  CG  LEU     7      17.645  35.116  78.269  1.00 30.16      3SG 
ATOM   6058  HG  LEU     7      17.293  34.060  78.235  1.00   .00      3SG 
ATOM   6059  CD1 LEU     7      16.644  35.882  79.155  1.00   .00      3SG 
ATOM   6060 HD11 LEU     7      15.623  35.820  78.725  1.00   .00      3SG 
ATOM   6061 HD12 LEU     7      16.934  36.952  79.227  1.00   .00      3SG 
ATOM   6062 HD13 LEU     7      16.623  35.452  80.178  1.00   .00      3SG 
ATOM   6063  CD2 LEU     7      19.046  35.123  78.908  1.00   .00      3SG 
ATOM   6064 HD21 LEU     7      18.993  34.743  79.950  1.00   .00      3SG 
ATOM   6065 HD22 LEU     7      19.453  36.156  78.930  1.00   .00      3SG 
ATOM   6066 HD23 LEU     7      19.747  34.477  78.340  1.00   .00      3SG 
ATOM   6067  C   LEU     7      18.093  33.598  75.466  1.00 21.58      3SG 
ATOM   6068  O   LEU     7      17.474  33.382  74.424  1.00 20.73      3SG 
ATOM   6069  N   THR     8      18.379  32.617  76.358  1.00 19.38      3SG 
ATOM   6070  HN  THR     8      18.886  32.812  77.194  1.00   .00      3SG 
ATOM   6071  CA  THR     8      17.956  31.239  76.223  1.00 24.51      3SG 
ATOM   6072  HA  THR     8      18.155  30.935  75.207  1.00   .00      3SG 
ATOM   6073  CB  THR     8      18.669  30.281  77.176  1.00 23.60      3SG 
ATOM   6074  HB  THR     8      18.198  29.272  77.133  1.00   .00      3SG 
ATOM   6075  OG1 THR     8      18.626  30.747  78.523  1.00 39.91      3SG 
ATOM   6076  HG1 THR     8      18.915  30.008  79.064  1.00   .00      3SG 
ATOM   6077  CG2 THR     8      20.141  30.140  76.746  1.00 16.17      3SG 
ATOM   6078 HG21 THR     8      20.681  29.450  77.429  1.00   .00      3SG 
ATOM   6079 HG22 THR     8      20.657  31.123  76.761  1.00   .00      3SG 
ATOM   6080 HG23 THR     8      20.198  29.724  75.718  1.00   .00      3SG 
ATOM   6081  C   THR     8      16.470  31.144  76.453  1.00 21.46      3SG 
ATOM   6082  O   THR     8      15.900  31.959  77.167  1.00 18.69      3SG 
ATOM   6083  N   VAL     9      15.807  30.148  75.832  1.00 18.50      3SG 
ATOM   6084  HN  VAL     9      16.286  29.504  75.235  1.00   .00      3SG 
ATOM   6085  CA  VAL     9      14.381  29.955  75.955  1.00 19.53      3SG 
ATOM   6086  HA  VAL     9      13.918  30.932  75.963  1.00   .00      3SG 
ATOM   6087  CB  VAL     9      13.781  29.172  74.792  1.00 17.17      3SG 
ATOM   6088  HB  VAL     9      12.683  29.075  74.936  1.00   .00      3SG 
ATOM   6089  CG1 VAL     9      13.990  29.969  73.489  1.00 16.55      3SG 
ATOM   6090 HG11 VAL     9      13.523  29.429  72.638  1.00   .00      3SG 
ATOM   6091 HG12 VAL     9      15.069  30.101  73.270  1.00   .00      3SG 
ATOM   6092 HG13 VAL     9      13.517  30.970  73.569  1.00   .00      3SG 
ATOM   6093  CG2 VAL     9      14.361  27.747  74.717  1.00 17.28      3SG 
ATOM   6094 HG21 VAL     9      13.984  27.243  73.805  1.00   .00      3SG 
ATOM   6095 HG22 VAL     9      14.053  27.150  75.600  1.00   .00      3SG 
ATOM   6096 HG23 VAL     9      15.467  27.766  74.672  1.00   .00      3SG 
ATOM   6097  C   VAL     9      14.034  29.263  77.288  1.00 25.09      3SG 
ATOM   6098  OT1 VAL     9      12.842  29.349  77.688  1.00   .00      3SG 
ATOM   6099  OT2 VAL     9      14.935  28.653  77.924  1.00 24.32      3SG 
TER
REMARK PEPTIDE : 23
REMARK SEQUENCE : RQAGIAGHTY
ATOM   5961  N   ARG     0      25.182  46.010  62.769  1.00 21.85      3SG 
ATOM   5962  HT1 ARG     0      24.727  45.417  62.045  1.00   .00      3SG 
ATOM   5963  HT2 ARG     0      25.982  46.516  62.336  1.00   .00      3SG 
ATOM   5964  HT3 ARG     0      24.491  46.695  63.136  1.00   .00      3SG 
ATOM   5965  CA  ARG     0      25.663  45.149  63.874  1.00 18.91      3SG 
ATOM   5966  HA  ARG     0      26.408  44.480  63.468  1.00   .00      3SG 
ATOM   5967  CB  ARG     0      26.252  46.001  65.027  1.00 21.47      3SG 
ATOM   5968  HB1 ARG     0      26.249  45.398  65.959  1.00   .00      3SG 
ATOM   5969  HB2 ARG     0      25.608  46.885  65.226  1.00   .00      3SG 
ATOM   5970  CG  ARG     0      27.707  46.457  64.820  1.00   .00      3SG 
ATOM   5971  HG1 ARG     0      27.726  47.287  64.089  1.00   .00      3SG 
ATOM   5972  HG2 ARG     0      28.299  45.629  64.379  1.00   .00      3SG 
ATOM   5973  CD  ARG     0      28.350  46.885  66.150  1.00   .00      3SG 
ATOM   5974  HD1 ARG     0      28.357  46.051  66.880  1.00   .00      3SG 
ATOM   5975  HD2 ARG     0      27.767  47.726  66.586  1.00   .00      3SG 
ATOM   5976  NE  ARG     0      29.757  47.372  65.958  1.00   .00      3SG 
ATOM   5977  HE  ARG     0      29.896  48.360  65.939  1.00   .00      3SG 
ATOM   5978  CZ  ARG     0      30.868  46.591  66.081  1.00   .00      3SG 
ATOM   5979  NH1 ARG     0      30.808  45.236  66.034  1.00   .00      3SG 
ATOM   5980 HH11 ARG     0      31.651  44.703  66.074  1.00   .00      3SG 
ATOM   5981 HH12 ARG     0      29.949  44.775  65.792  1.00   .00      3SG 
ATOM   5982  NH2 ARG     0      32.076  47.196  66.254  1.00   .00      3SG 
ATOM   5983 HH21 ARG     0      32.900  46.641  66.360  1.00   .00      3SG 
ATOM   5984 HH22 ARG     0      32.135  48.192  66.298  1.00   .00      3SG 
ATOM   5985  C   ARG     0      24.534  44.331  64.419  1.00 16.97      3SG 
ATOM   5986  O   ARG     0      23.371  44.705  64.300  1.00 17.24      3SG 
ATOM   5987  N   GLN     1      24.874  43.185  65.052  1.00 17.25      3SG 
ATOM   5988  HN  GLN     1      25.824  42.877  65.066  1.00   .00      3SG 
ATOM   5989  CA  GLN     1      23.938  42.303  65.710  1.00 16.10      3SG 
ATOM   5990  HA  GLN     1      23.028  42.247  65.127  1.00   .00      3SG 
ATOM   5991  CB  GLN     1      24.537  40.892  65.882  1.00 16.65      3SG 
ATOM   5992  HB1 GLN     1      23.891  40.258  66.529  1.00   .00      3SG 
ATOM   5993  HB2 GLN     1      25.520  41.000  66.395  1.00   .00      3SG 
ATOM   5994  CG  GLN     1      24.722  40.151  64.550  1.00   .00      3SG 
ATOM   5995  HG1 GLN     1      25.256  40.785  63.811  1.00   .00      3SG 
ATOM   5996  HG2 GLN     1      23.736  39.868  64.125  1.00   .00      3SG 
ATOM   5997  CD  GLN     1      25.541  38.892  64.828  1.00   .00      3SG 
ATOM   5998  OE1 GLN     1      25.014  37.776  64.858  1.00   .00      3SG 
ATOM   5999  NE2 GLN     1      26.869  39.106  65.060  1.00   .00      3SG 
ATOM   6000 HE21 GLN     1      27.245  40.029  64.964  1.00   .00      3SG 
ATOM   6001 HE22 GLN     1      27.468  38.335  65.276  1.00   .00      3SG 
ATOM   6002  C   GLN     1      23.606  42.815  67.089  1.00 17.56      3SG 
ATOM   6003  O   GLN     1      24.230  43.748  67.594  1.00 17.15      3SG 
ATOM   6004  N   ALA     2      22.591  42.180  67.719  1.00 15.28      3SG 
ATOM   6005  HN  ALA     2      22.109  41.430  67.268  1.00   .00      3SG 
ATOM   6006  CA  ALA     2      22.099  42.496  69.036  1.00 16.18      3SG 
ATOM   6007  HA  ALA     2      22.212  43.557  69.209  1.00   .00      3SG 
ATOM   6008  CB  ALA     2      20.608  42.114  69.172  1.00 15.79      3SG 
ATOM   6009  HB1 ALA     2      20.225  42.346  70.189  1.00   .00      3SG 
ATOM   6010  HB2 ALA     2      20.435  41.040  68.950  1.00   .00      3SG 
ATOM   6011  HB3 ALA     2      20.011  42.694  68.440  1.00   .00      3SG 
ATOM   6012  C   ALA     2      22.915  41.758  70.066  1.00 21.16      3SG 
ATOM   6013  O   ALA     2      23.984  42.212  70.471  1.00 15.98      3SG 
ATOM   6014  N   GLY     3      22.415  40.592  70.518  1.00 20.27      3SG 
ATOM   6015  HN  GLY     3      21.554  40.224  70.173  1.00   .00      3SG 
ATOM   6016  CA  GLY     3      23.054  39.813  71.538  1.00 22.28      3SG 
ATOM   6017  HA1 GLY     3      23.090  40.397  72.447  1.00   .00      3SG 
ATOM   6018  HA2 GLY     3      24.014  39.480  71.170  1.00   .00      3SG 
ATOM   6019  C   GLY     3      22.179  38.623  71.751  1.00 23.67      3SG 
ATOM   6020  O   GLY     3      21.418  38.230  70.868  1.00 23.85      3SG 
ATOM   6021  N   ILE     4      22.264  38.016  72.953  1.00 18.40      3SG 
ATOM   6022  HN  ILE     4      22.858  38.368  73.671  1.00   .00      3SG 
ATOM   6023  CA  ILE     4      21.572  36.789  73.275  1.00 21.55      3SG 
ATOM   6024  HA  ILE     4      21.693  36.121  72.432  1.00   .00      3SG 
ATOM   6025  CB  ILE     4      22.154  36.091  74.501  1.00 25.38      3SG 
ATOM   6026  HB  ILE     4      21.620  35.124  74.653  1.00   .00      3SG 
ATOM   6027  CG2 ILE     4      23.631  35.760  74.184  1.00 28.47      3SG 
ATOM   6028 HG21 ILE     4      24.245  36.683  74.138  1.00   .00      3SG 
ATOM   6029 HG22 ILE     4      23.708  35.233  73.210  1.00   .00      3SG 
ATOM   6030 HG23 ILE     4      24.055  35.097  74.967  1.00   .00      3SG 
ATOM   6031  CG1 ILE     4      21.995  36.926  75.800  1.00 26.42      3SG 
ATOM   6032 HG11 ILE     4      20.917  37.143  75.966  1.00   .00      3SG 
ATOM   6033 HG12 ILE     4      22.522  37.897  75.683  1.00   .00      3SG 
ATOM   6034  CD  ILE     4      22.526  36.220  77.052  1.00 31.45      3SG 
ATOM   6035  HD1 ILE     4      23.626  36.077  76.993  1.00   .00      3SG 
ATOM   6036  HD2 ILE     4      22.047  35.225  77.170  1.00   .00      3SG 
ATOM   6037  HD3 ILE     4      22.303  36.825  77.957  1.00   .00      3SG 
ATOM   6038  C   ILE     4      20.091  37.029  73.457  1.00 20.58      3SG 
ATOM   6039  O   ILE     4      19.645  38.155  73.677  1.00 22.90      3SG 
ATOM   6040  N   ALA     5      19.292  35.945  73.343  1.00 23.14      3SG 
ATOM   6041  HN  ALA     5      19.673  35.046  73.144  1.00   .00      3SG 
ATOM   6042  CA  ALA     5      17.863  35.980  73.538  1.00 21.32      3SG 
ATOM   6043  HA  ALA     5      17.481  36.955  73.264  1.00   .00      3SG 
ATOM   6044  CB  ALA     5      17.157  34.900  72.703  1.00   .00      3SG 
ATOM   6045  HB1 ALA     5      17.383  35.050  71.626  1.00   .00      3SG 
ATOM   6046  HB2 ALA     5      16.058  34.963  72.832  1.00   .00      3SG 
ATOM   6047  HB3 ALA     5      17.495  33.880  72.987  1.00   .00      3SG 
ATOM   6048  C   ALA     5      17.585  35.738  74.998  1.00 20.45      3SG 
ATOM   6049  O   ALA     5      16.798  36.444  75.624  1.00 18.92      3SG 
ATOM   6050  N   GLY     6      18.276  34.730  75.569  1.00 19.76      3SG 
ATOM   6051  HN  GLY     6      18.904  34.164  75.041  1.00   .00      3SG 
ATOM   6052  CA  GLY     6      18.247  34.440  76.976  1.00 20.73      3SG 
ATOM   6053  HA1 GLY     6      17.385  33.822  77.177  1.00   .00      3SG 
ATOM   6054  HA2 GLY     6      18.292  35.365  77.534  1.00   .00      3SG 
ATOM   6055  C   GLY     6      19.491  33.655  77.240  1.00 24.20      3SG 
ATOM   6056  O   GLY     6      20.264  33.379  76.324  1.00 26.65      3SG 
ATOM   6057  N   HSE     7      19.711  33.266  78.516  1.00 20.76      3SG 
ATOM   6058  HN  HSE     7      19.081  33.519  79.244  1.00   .00      3SG 
ATOM   6059  CA  HSE     7      20.835  32.445  78.915  1.00 20.57      3SG 
ATOM   6060  HA  HSE     7      21.703  32.731  78.335  1.00   .00      3SG 
ATOM   6061  CB  HSE     7      21.155  32.588  80.421  1.00 23.02      3SG 
ATOM   6062  HB1 HSE     7      22.053  31.984  80.676  1.00   .00      3SG 
ATOM   6063  HB2 HSE     7      20.305  32.227  81.037  1.00   .00      3SG 
ATOM   6064  ND1 HSE     7      22.489  34.700  80.292  1.00   .00      3SG 
ATOM   6065  CG  HSE     7      21.405  34.016  80.813  1.00   .00      3SG 
ATOM   6066  CE1 HSE     7      22.388  35.917  80.790  1.00   .00      3SG 
ATOM   6067  HE1 HSE     7      23.079  36.734  80.587  1.00   .00      3SG 
ATOM   6068  NE2 HSE     7      21.306  36.054  81.597  1.00   .00      3SG 
ATOM   6069  HE2 HSE     7      21.017  36.877  82.088  1.00   .00      3SG 
ATOM   6070  CD2 HSE     7      20.670  34.833  81.615  1.00   .00      3SG 
ATOM   6071  HD2 HSE     7      19.766  34.633  82.173  1.00   .00      3SG 
ATOM   6072  C   HSE     7      20.488  31.014  78.597  1.00 21.58      3SG 
ATOM   6073  O   HSE     7      21.120  30.378  77.755  1.00 20.73      3SG 
ATOM   6074  N   THR     8      19.415  30.510  79.248  1.00 19.38      3SG 
ATOM   6075  HN  THR     8      18.966  31.027  79.970  1.00   .00      3SG 
ATOM   6076  CA  THR     8      18.712  29.313  78.853  1.00 24.51      3SG 
ATOM   6077  HA  THR     8      19.314  28.752  78.153  1.00   .00      3SG 
ATOM   6078  CB  THR     8      18.349  28.404  80.029  1.00 23.60      3SG 
ATOM   6079  HB  THR     8      17.724  27.550  79.686  1.00   .00      3SG 
ATOM   6080  OG1 THR     8      17.646  29.104  81.050  1.00 39.91      3SG 
ATOM   6081  HG1 THR     8      17.275  28.428  81.624  1.00   .00      3SG 
ATOM   6082  CG2 THR     8      19.645  27.838  80.643  1.00 16.17      3SG 
ATOM   6083 HG21 THR     8      20.216  27.264  79.885  1.00   .00      3SG 
ATOM   6084 HG22 THR     8      19.406  27.155  81.485  1.00   .00      3SG 
ATOM   6085 HG23 THR     8      20.292  28.655  81.027  1.00   .00      3SG 
ATOM   6086  C   THR     8      17.486  29.800  78.107  1.00 21.46      3SG 
ATOM   6087  O   THR     8      17.352  30.994  77.838  1.00 18.69      3SG 
ATOM   6088  N   TYR     9      16.563  28.882  77.748  1.00 18.50      3SG 
ATOM   6089  HN  TYR     9      16.664  27.920  77.976  1.00   .00      3SG 
ATOM   6090  CA  TYR     9      15.334  29.226  77.066  1.00 19.53      3SG 
ATOM   6091  HA  TYR     9      15.385  30.254  76.738  1.00   .00      3SG 
ATOM   6092  CB  TYR     9      15.078  28.265  75.878  1.00 17.17      3SG 
ATOM   6093  HB1 TYR     9      16.047  27.847  75.540  1.00   .00      3SG 
ATOM   6094  HB2 TYR     9      14.436  27.413  76.182  1.00   .00      3SG 
ATOM   6095  CG  TYR     9      14.466  28.942  74.680  1.00   .00      3SG 
ATOM   6096  CD1 TYR     9      14.964  30.157  74.164  1.00   .00      3SG 
ATOM   6097  HD1 TYR     9      15.791  30.659  74.644  1.00   .00      3SG 
ATOM   6098  CE1 TYR     9      14.457  30.687  72.971  1.00   .00      3SG 
ATOM   6099  HE1 TYR     9      14.875  31.586  72.547  1.00   .00      3SG 
ATOM   6100  CZ  TYR     9      13.402  30.052  72.324  1.00   .00      3SG 
ATOM   6101  OH  TYR     9      12.782  30.625  71.203  1.00   .00      3SG 
ATOM   6102  HH  TYR     9      12.092  30.023  70.914  1.00   .00      3SG 
ATOM   6103  CD2 TYR     9      13.448  28.283  73.976  1.00   .00      3SG 
ATOM   6104  HD2 TYR     9      13.075  27.337  74.339  1.00   .00      3SG 
ATOM   6105  CE2 TYR     9      12.933  28.835  72.800  1.00   .00      3SG 
ATOM   6106  HE2 TYR     9      12.164  28.337  72.241  1.00   .00      3SG 
ATOM   6107  C   TYR     9      14.160  29.107  78.049  1.00 25.09      3SG 
ATOM   6108  OT1 TYR     9      14.390  28.696  79.218  1.00   .00      3SG 
ATOM   6109  OT2 TYR     9      13.010  29.422  77.636  1.00 24.32      3SG 
ATOM   1499  N   ARG    97      15.638  31.950  64.119  1.00 10.79      1SG 
ATOM   1500  HN  ARG    97      16.449  31.864  63.542  1.00   .00      1SG 
ATOM   1501  CA  ARG    97      15.448  33.225  64.765  1.00 11.72      1SG 
ATOM   1502  HA  ARG    97      14.451  33.312  65.172  1.00   .00      1SG 
ATOM   1503  CB  ARG    97      16.497  33.425  65.885  1.00 13.33      1SG 
ATOM   1504  HB1 ARG    97      17.505  33.235  65.466  1.00   .00      1SG 
ATOM   1505  HB2 ARG    97      16.315  32.643  66.656  1.00   .00      1SG 
ATOM   1506  CG  ARG    97      16.545  34.787  66.600  1.00 15.91      1SG 
ATOM   1507  HG1 ARG    97      15.586  34.949  67.138  1.00   .00      1SG 
ATOM   1508  HG2 ARG    97      16.669  35.599  65.850  1.00   .00      1SG 
ATOM   1509  CD  ARG    97      17.726  34.832  67.585  1.00 17.62      1SG 
ATOM   1510  HD1 ARG    97      18.687  34.733  67.034  1.00   .00      1SG 
ATOM   1511  HD2 ARG    97      17.637  34.013  68.329  1.00   .00      1SG 
ATOM   1512  NE  ARG    97      17.728  36.136  68.313  1.00 22.48      1SG 
ATOM   1513  HE  ARG    97      17.061  36.829  68.045  1.00   .00      1SG 
ATOM   1514  CZ  ARG    97      18.636  36.452  69.282  1.00 24.76      1SG 
ATOM   1515  NH1 ARG    97      18.582  37.678  69.870  1.00 21.20      1SG 
ATOM   1516 HH11 ARG    97      19.272  37.929  70.549  1.00   .00      1SG 
ATOM   1517 HH12 ARG    97      17.883  38.336  69.594  1.00   .00      1SG 
ATOM   1518  NH2 ARG    97      19.605  35.578  69.659  1.00 25.03      1SG 
ATOM   1519 HH21 ARG    97      19.648  34.672  69.244  1.00   .00      1SG 
ATOM   1520 HH22 ARG    97      20.281  35.857  70.339  1.00   .00      1SG 
ATOM   1521  C   ARG    97      15.606  34.230  63.669  1.00 13.11      1SG 
ATOM   1522  O   ARG    97      16.477  34.082  62.820  1.00 10.90      1SG 
ATOM   1810  N   TYR   116      10.855  33.886  66.636  1.00 14.07      1SG 
ATOM   1811  HN  TYR   116       9.947  33.953  67.048  1.00   .00      1SG 
ATOM   1812  CA  TYR   116      11.525  32.629  66.845  1.00 13.16      1SG 
ATOM   1813  HA  TYR   116      12.423  32.575  66.248  1.00   .00      1SG 
ATOM   1814  CB  TYR   116      11.801  32.314  68.334  1.00 13.05      1SG 
ATOM   1815  HB1 TYR   116      11.467  31.297  68.636  1.00   .00      1SG 
ATOM   1816  HB2 TYR   116      11.252  33.040  68.972  1.00   .00      1SG 
ATOM   1817  CG  TYR   116      13.262  32.391  68.668  1.00 14.43      1SG 
ATOM   1818  CD1 TYR   116      13.776  33.563  69.227  1.00 18.42      1SG 
ATOM   1819  HD1 TYR   116      13.123  34.416  69.296  1.00   .00      1SG 
ATOM   1820  CE1 TYR   116      15.063  33.592  69.779  1.00 18.60      1SG 
ATOM   1821  HE1 TYR   116      15.429  34.494  70.246  1.00   .00      1SG 
ATOM   1822  CZ  TYR   116      15.834  32.424  69.805  1.00 19.55      1SG 
ATOM   1823  OH  TYR   116      17.074  32.404  70.482  1.00 21.95      1SG 
ATOM   1824  HH  TYR   116      17.314  31.484  70.639  1.00   .00      1SG 
ATOM   1825  CD2 TYR   116      14.082  31.251  68.598  1.00 16.52      1SG 
ATOM   1826  HD2 TYR   116      13.686  30.332  68.193  1.00   .00      1SG 
ATOM   1827  CE2 TYR   116      15.347  31.259  69.201  1.00 19.27      1SG 
ATOM   1828  HE2 TYR   116      15.931  30.354  69.240  1.00   .00      1SG 
ATOM   1829  C   TYR   116      10.585  31.578  66.366  1.00 15.81      1SG 
ATOM   1830  O   TYR   116       9.366  31.727  66.453  1.00 15.44      1SG 
TER
REMARK PEPTIDE : 25
REMARK SEQUENCE : VIAGIGILAI
ATOM   5961  N   VAL     0      24.575  45.564  62.273  1.00 21.85      3SG 
ATOM   5962  HT1 VAL     0      23.793  46.140  62.644  1.00   .00      3SG 
ATOM   5963  HT2 VAL     0      24.191  44.746  61.753  1.00   .00      3SG 
ATOM   5964  HT3 VAL     0      25.166  46.133  61.631  1.00   .00      3SG 
ATOM   5965  CA  VAL     0      25.405  45.065  63.404  1.00 18.91      3SG 
ATOM   5966  HA  VAL     0      26.200  44.476  62.967  1.00   .00      3SG 
ATOM   5967  CB  VAL     0      25.973  46.264  64.168  1.00 21.47      3SG 
ATOM   5968  HB  VAL     0      26.097  47.097  63.443  1.00   .00      3SG 
ATOM   5969  CG1 VAL     0      25.045  46.739  65.297  1.00   .00      3SG 
ATOM   5970 HG11 VAL     0      25.476  47.636  65.786  1.00   .00      3SG 
ATOM   5971 HG12 VAL     0      24.926  45.964  66.083  1.00   .00      3SG 
ATOM   5972 HG13 VAL     0      24.047  46.999  64.887  1.00   .00      3SG 
ATOM   5973  CG2 VAL     0      27.383  46.000  64.699  1.00   .00      3SG 
ATOM   5974 HG21 VAL     0      28.039  45.592  63.902  1.00   .00      3SG 
ATOM   5975 HG22 VAL     0      27.333  45.284  65.536  1.00   .00      3SG 
ATOM   5976 HG23 VAL     0      27.834  46.943  65.077  1.00   .00      3SG 
ATOM   5977  C   VAL     0      24.512  44.175  64.226  1.00 16.97      3SG 
ATOM   5978  O   VAL     0      23.319  44.435  64.322  1.00 17.24      3SG 
ATOM   5979  N   ILE     1      25.039  43.083  64.817  1.00 17.25      3SG 
ATOM   5980  HN  ILE     1      26.007  42.851  64.705  1.00   .00      3SG 
ATOM   5981  CA  ILE     1      24.247  42.103  65.535  1.00 16.10      3SG 
ATOM   5982  HA  ILE     1      23.319  41.968  64.995  1.00   .00      3SG 
ATOM   5983  CB  ILE     1      24.976  40.750  65.531  1.00 16.65      3SG 
ATOM   5984  HB  ILE     1      26.072  40.946  65.510  1.00   .00      3SG 
ATOM   5985  CG2 ILE     1      24.739  39.879  66.775  1.00   .00      3SG 
ATOM   5986 HG21 ILE     1      25.006  40.426  67.698  1.00   .00      3SG 
ATOM   5987 HG22 ILE     1      25.366  38.963  66.747  1.00   .00      3SG 
ATOM   5988 HG23 ILE     1      23.683  39.571  66.836  1.00   .00      3SG 
ATOM   5989  CG1 ILE     1      24.595  40.007  64.226  1.00   .00      3SG 
ATOM   5990 HG11 ILE     1      25.024  40.568  63.367  1.00   .00      3SG 
ATOM   5991 HG12 ILE     1      23.488  40.015  64.111  1.00   .00      3SG 
ATOM   5992  CD  ILE     1      25.069  38.554  64.157  1.00   .00      3SG 
ATOM   5993  HD1 ILE     1      24.881  38.142  63.143  1.00   .00      3SG 
ATOM   5994  HD2 ILE     1      24.528  37.921  64.892  1.00   .00      3SG 
ATOM   5995  HD3 ILE     1      26.157  38.492  64.372  1.00   .00      3SG 
ATOM   5996  C   ILE     1      23.857  42.644  66.903  1.00 17.56      3SG 
ATOM   5997  O   ILE     1      24.484  43.560  67.430  1.00 17.15      3SG 
ATOM   5998  N   ALA     2      22.759  42.110  67.491  1.00 15.28      3SG 
ATOM   5999  HN  ALA     2      22.249  41.373  67.051  1.00   .00      3SG 
ATOM   6000  CA  ALA     2      22.230  42.531  68.765  1.00 16.18      3SG 
ATOM   6001  HA  ALA     2      22.271  43.609  68.807  1.00   .00      3SG 
ATOM   6002  CB  ALA     2      20.773  42.069  68.966  1.00 15.79      3SG 
ATOM   6003  HB1 ALA     2      20.708  40.960  68.981  1.00   .00      3SG 
ATOM   6004  HB2 ALA     2      20.143  42.436  68.129  1.00   .00      3SG 
ATOM   6005  HB3 ALA     2      20.353  42.466  69.915  1.00   .00      3SG 
ATOM   6006  C   ALA     2      23.040  41.983  69.905  1.00 21.16      3SG 
ATOM   6007  O   ALA     2      23.688  40.943  69.793  1.00 15.98      3SG 
ATOM   6008  N   GLY     3      23.002  42.696  71.054  1.00 20.27      3SG 
ATOM   6009  HN  GLY     3      22.468  43.535  71.120  1.00   .00      3SG 
ATOM   6010  CA  GLY     3      23.700  42.310  72.255  1.00 22.28      3SG 
ATOM   6011  HA1 GLY     3      23.920  43.215  72.801  1.00   .00      3SG 
ATOM   6012  HA2 GLY     3      24.581  41.736  72.003  1.00   .00      3SG 
ATOM   6013  C   GLY     3      22.783  41.471  73.088  1.00 23.67      3SG 
ATOM   6014  O   GLY     3      22.193  41.949  74.055  1.00 23.85      3SG 
ATOM   6015  N   ILE     4      22.656  40.176  72.716  1.00 18.40      3SG 
ATOM   6016  HN  ILE     4      23.127  39.837  71.905  1.00   .00      3SG 
ATOM   6017  CA  ILE     4      21.860  39.201  73.423  1.00 21.55      3SG 
ATOM   6018  HA  ILE     4      21.005  39.698  73.862  1.00   .00      3SG 
ATOM   6019  CB  ILE     4      21.370  38.068  72.518  1.00 25.38      3SG 
ATOM   6020  HB  ILE     4      22.241  37.522  72.090  1.00   .00      3SG 
ATOM   6021  CG2 ILE     4      20.532  37.067  73.350  1.00 28.47      3SG 
ATOM   6022 HG21 ILE     4      19.639  37.577  73.769  1.00   .00      3SG 
ATOM   6023 HG22 ILE     4      21.122  36.637  74.185  1.00   .00      3SG 
ATOM   6024 HG23 ILE     4      20.193  36.220  72.720  1.00   .00      3SG 
ATOM   6025  CG1 ILE     4      20.563  38.660  71.332  1.00 26.42      3SG 
ATOM   6026 HG11 ILE     4      21.236  39.303  70.722  1.00   .00      3SG 
ATOM   6027 HG12 ILE     4      19.752  39.306  71.733  1.00   .00      3SG 
ATOM   6028  CD  ILE     4      19.943  37.608  70.405  1.00 31.45      3SG 
ATOM   6029  HD1 ILE     4      19.503  38.099  69.511  1.00   .00      3SG 
ATOM   6030  HD2 ILE     4      19.137  37.047  70.922  1.00   .00      3SG 
ATOM   6031  HD3 ILE     4      20.718  36.885  70.071  1.00   .00      3SG 
ATOM   6032  C   ILE     4      22.725  38.666  74.534  1.00 20.58      3SG 
ATOM   6033  O   ILE     4      22.372  38.756  75.709  1.00 22.90      3SG 
ATOM   6034  N   GLY     5      23.900  38.104  74.165  1.00 23.14      3SG 
ATOM   6035  HN  GLY     5      24.157  38.040  73.205  1.00   .00      3SG 
ATOM   6036  CA  GLY     5      24.834  37.530  75.101  1.00 21.32      3SG 
ATOM   6037  HA1 GLY     5      24.733  38.006  76.067  1.00   .00      3SG 
ATOM   6038  HA2 GLY     5      25.819  37.628  74.671  1.00   .00      3SG 
ATOM   6039  C   GLY     5      24.520  36.075  75.228  1.00 20.45      3SG 
ATOM   6040  O   GLY     5      24.061  35.446  74.276  1.00 18.92      3SG 
ATOM   6041  N   ILE     6      24.768  35.509  76.430  1.00 19.76      3SG 
ATOM   6042  HN  ILE     6      25.149  36.038  77.184  1.00   .00      3SG 
ATOM   6043  CA  ILE     6      24.462  34.132  76.729  1.00 20.73      3SG 
ATOM   6044  HA  ILE     6      24.262  33.590  75.814  1.00   .00      3SG 
ATOM   6045  CB  ILE     6      25.570  33.408  77.488  1.00 20.59      3SG 
ATOM   6046  HB  ILE     6      25.682  33.859  78.502  1.00   .00      3SG 
ATOM   6047  CG2 ILE     6      25.184  31.920  77.666  1.00 24.96      3SG 
ATOM   6048 HG21 ILE     6      26.014  31.370  78.158  1.00   .00      3SG 
ATOM   6049 HG22 ILE     6      24.979  31.447  76.683  1.00   .00      3SG 
ATOM   6050 HG23 ILE     6      24.279  31.817  78.301  1.00   .00      3SG 
ATOM   6051  CG1 ILE     6      26.947  33.572  76.788  1.00 23.94      3SG 
ATOM   6052 HG11 ILE     6      27.707  33.032  77.396  1.00   .00      3SG 
ATOM   6053 HG12 ILE     6      27.233  34.646  76.788  1.00   .00      3SG 
ATOM   6054  CD  ILE     6      27.010  33.042  75.352  1.00 24.00      3SG 
ATOM   6055  HD1 ILE     6      26.301  33.582  74.692  1.00   .00      3SG 
ATOM   6056  HD2 ILE     6      26.761  31.963  75.327  1.00   .00      3SG 
ATOM   6057  HD3 ILE     6      28.034  33.173  74.941  1.00   .00      3SG 
ATOM   6058  C   ILE     6      23.204  34.163  77.550  1.00 24.20      3SG 
ATOM   6059  O   ILE     6      23.231  34.495  78.735  1.00 26.65      3SG 
ATOM   6060  N   LEU     7      22.064  33.822  76.912  1.00 20.76      3SG 
ATOM   6061  HN  LEU     7      22.070  33.583  75.942  1.00   .00      3SG 
ATOM   6062  CA  LEU     7      20.796  33.663  77.579  1.00 20.57      3SG 
ATOM   6063  HA  LEU     7      20.921  33.744  78.650  1.00   .00      3SG 
ATOM   6064  CB  LEU     7      19.712  34.666  77.094  1.00 23.02      3SG 
ATOM   6065  HB1 LEU     7      18.741  34.449  77.590  1.00   .00      3SG 
ATOM   6066  HB2 LEU     7      19.573  34.539  75.998  1.00   .00      3SG 
ATOM   6067  CG  LEU     7      20.033  36.156  77.372  1.00 30.16      3SG 
ATOM   6068  HG  LEU     7      20.990  36.402  76.857  1.00   .00      3SG 
ATOM   6069  CD1 LEU     7      20.212  36.463  78.872  1.00   .00      3SG 
ATOM   6070 HD11 LEU     7      21.062  35.893  79.299  1.00   .00      3SG 
ATOM   6071 HD12 LEU     7      19.289  36.200  79.431  1.00   .00      3SG 
ATOM   6072 HD13 LEU     7      20.415  37.546  79.017  1.00   .00      3SG 
ATOM   6073  CD2 LEU     7      18.941  37.064  76.775  1.00   .00      3SG 
ATOM   6074 HD21 LEU     7      19.220  38.132  76.892  1.00   .00      3SG 
ATOM   6075 HD22 LEU     7      17.972  36.892  77.291  1.00   .00      3SG 
ATOM   6076 HD23 LEU     7      18.805  36.848  75.696  1.00   .00      3SG 
ATOM   6077  C   LEU     7      20.367  32.251  77.286  1.00 21.58      3SG 
ATOM   6078  O   LEU     7      21.152  31.433  76.807  1.00 20.73      3SG 
ATOM   6079  N   ALA     8      19.094  31.931  77.590  1.00 19.38      3SG 
ATOM   6080  HN  ALA     8      18.468  32.599  77.983  1.00   .00      3SG 
ATOM   6081  CA  ALA     8      18.513  30.654  77.288  1.00 24.51      3SG 
ATOM   6082  HA  ALA     8      18.953  30.259  76.382  1.00   .00      3SG 
ATOM   6083  CB  ALA     8      18.656  29.641  78.443  1.00 23.60      3SG 
ATOM   6084  HB1 ALA     8      19.733  29.486  78.670  1.00   .00      3SG 
ATOM   6085  HB2 ALA     8      18.219  28.656  78.174  1.00   .00      3SG 
ATOM   6086  HB3 ALA     8      18.159  30.016  79.363  1.00   .00      3SG 
ATOM   6087  C   ALA     8      17.062  30.924  77.021  1.00 21.46      3SG 
ATOM   6088  O   ALA     8      16.613  32.072  77.045  1.00 18.69      3SG 
ATOM   6089  N   ILE     9      16.303  29.848  76.744  1.00 18.50      3SG 
ATOM   6090  HN  ILE     9      16.698  28.934  76.728  1.00   .00      3SG 
ATOM   6091  CA  ILE     9      14.899  29.896  76.426  1.00 19.53      3SG 
ATOM   6092  HA  ILE     9      14.587  30.928  76.355  1.00   .00      3SG 
ATOM   6093  CB  ILE     9      14.658  29.224  75.080  1.00 17.17      3SG 
ATOM   6094  HB  ILE     9      15.451  29.617  74.404  1.00   .00      3SG 
ATOM   6095  CG2 ILE     9      14.812  27.694  75.176  1.00   .00      3SG 
ATOM   6096 HG21 ILE     9      15.775  27.428  75.658  1.00   .00      3SG 
ATOM   6097 HG22 ILE     9      14.793  27.241  74.162  1.00   .00      3SG 
ATOM   6098 HG23 ILE     9      13.981  27.254  75.765  1.00   .00      3SG 
ATOM   6099  CG1 ILE     9      13.339  29.636  74.420  1.00   .00      3SG 
ATOM   6100 HG11 ILE     9      13.159  30.709  74.639  1.00   .00      3SG 
ATOM   6101 HG12 ILE     9      12.522  29.023  74.844  1.00   .00      3SG 
ATOM   6102  CD  ILE     9      13.355  29.466  72.908  1.00   .00      3SG 
ATOM   6103  HD1 ILE     9      14.197  30.056  72.489  1.00   .00      3SG 
ATOM   6104  HD2 ILE     9      12.413  29.838  72.456  1.00   .00      3SG 
ATOM   6105  HD3 ILE     9      13.488  28.400  72.627  1.00   .00      3SG 
ATOM   6106  C   ILE     9      14.110  29.242  77.577  1.00 25.09      3SG 
ATOM   6107  OT1 ILE     9      14.737  28.576  78.445  1.00   .00      3SG 
ATOM   6108  OT2 ILE     9      12.864  29.419  77.617  1.00 24.32      3SG 
TER
REMARK PEPTIDE : 29
REMARK SEQUENCE : NTTDIGIHVV
ATOM   5961  N   ASN     0      25.132  45.239  62.609  1.00 21.85      3SG 
ATOM   5962  HT1 ASN     0      25.841  45.743  62.036  1.00   .00      3SG 
ATOM   5963  HT2 ASN     0      24.253  45.795  62.638  1.00   .00      3SG 
ATOM   5964  HT3 ASN     0      24.934  44.315  62.168  1.00   .00      3SG 
ATOM   5965  CA  ASN     0      25.628  45.039  63.989  1.00 18.91      3SG 
ATOM   5966  HA  ASN     0      26.559  44.495  63.927  1.00   .00      3SG 
ATOM   5967  CB  ASN     0      25.812  46.449  64.613  1.00 21.47      3SG 
ATOM   5968  HB1 ASN     0      24.826  46.945  64.746  1.00   .00      3SG 
ATOM   5969  HB2 ASN     0      26.409  47.070  63.911  1.00   .00      3SG 
ATOM   5970  CG  ASN     0      26.537  46.444  65.961  1.00   .00      3SG 
ATOM   5971  OD1 ASN     0      25.901  46.389  67.017  1.00   .00      3SG 
ATOM   5972  ND2 ASN     0      27.900  46.525  65.912  1.00   .00      3SG 
ATOM   5973 HD21 ASN     0      28.422  46.578  66.762  1.00   .00      3SG 
ATOM   5974 HD22 ASN     0      28.370  46.556  65.030  1.00   .00      3SG 
ATOM   5975  C   ASN     0      24.587  44.221  64.701  1.00 16.97      3SG 
ATOM   5976  O   ASN     0      23.427  44.618  64.720  1.00 17.24      3SG 
ATOM   5977  N   THR     1      24.956  43.045  65.268  1.00 17.25      3SG 
ATOM   5978  HN  THR     1      25.894  42.704  65.197  1.00   .00      3SG 
ATOM   5979  CA  THR     1      24.031  42.145  65.942  1.00 16.10      3SG 
ATOM   5980  HA  THR     1      23.062  42.240  65.472  1.00   .00      3SG 
ATOM   5981  CB  THR     1      24.443  40.676  65.827  1.00 16.65      3SG 
ATOM   5982  HB  THR     1      23.815  40.022  66.468  1.00   .00      3SG 
ATOM   5983  OG1 THR     1      25.797  40.478  66.201  1.00   .00      3SG 
ATOM   5984  HG1 THR     1      25.945  39.529  66.188  1.00   .00      3SG 
ATOM   5985  CG2 THR     1      24.269  40.222  64.365  1.00   .00      3SG 
ATOM   5986 HG21 THR     1      23.217  40.365  64.041  1.00   .00      3SG 
ATOM   5987 HG22 THR     1      24.523  39.146  64.259  1.00   .00      3SG 
ATOM   5988 HG23 THR     1      24.930  40.805  63.690  1.00   .00      3SG 
ATOM   5989  C   THR     1      23.856  42.567  67.393  1.00 17.56      3SG 
ATOM   5990  O   THR     1      24.357  43.611  67.808  1.00 17.15      3SG 
ATOM   5991  N   THR     2      23.106  41.774  68.199  1.00 15.28      3SG 
ATOM   5992  HN  THR     2      22.696  40.929  67.863  1.00   .00      3SG 
ATOM   5993  CA  THR     2      22.774  42.105  69.573  1.00 16.18      3SG 
ATOM   5994  HA  THR     2      22.653  43.178  69.643  1.00   .00      3SG 
ATOM   5995  CB  THR     2      21.476  41.459  70.069  1.00 15.79      3SG 
ATOM   5996  HB  THR     2      21.333  41.666  71.154  1.00   .00      3SG 
ATOM   5997  OG1 THR     2      21.461  40.047  69.877  1.00   .00      3SG 
ATOM   5998  HG1 THR     2      22.138  39.694  70.461  1.00   .00      3SG 
ATOM   5999  CG2 THR     2      20.284  42.071  69.311  1.00   .00      3SG 
ATOM   6000 HG21 THR     2      20.376  41.905  68.218  1.00   .00      3SG 
ATOM   6001 HG22 THR     2      20.240  43.162  69.504  1.00   .00      3SG 
ATOM   6002 HG23 THR     2      19.331  41.618  69.657  1.00   .00      3SG 
ATOM   6003  C   THR     2      23.884  41.696  70.515  1.00 21.16      3SG 
ATOM   6004  O   THR     2      24.339  40.553  70.488  1.00 15.98      3SG 
ATOM   6005  N   ASP     3      24.313  42.634  71.400  1.00 20.27      3SG 
ATOM   6006  HN  ASP     3      23.976  43.571  71.356  1.00   .00      3SG 
ATOM   6007  CA  ASP     3      25.179  42.354  72.530  1.00 22.28      3SG 
ATOM   6008  HA  ASP     3      25.900  41.594  72.260  1.00   .00      3SG 
ATOM   6009  CB  ASP     3      25.888  43.621  73.088  1.00   .00      3SG 
ATOM   6010  HB1 ASP     3      26.271  43.438  74.117  1.00   .00      3SG 
ATOM   6011  HB2 ASP     3      25.179  44.474  73.119  1.00   .00      3SG 
ATOM   6012  CG  ASP     3      27.082  43.988  72.213  1.00   .00      3SG 
ATOM   6013  OD1 ASP     3      28.126  43.289  72.322  1.00   .00      3SG 
ATOM   6014  OD2 ASP     3      26.968  44.958  71.418  1.00   .00      3SG 
ATOM   6015  C   ASP     3      24.281  41.791  73.598  1.00 23.67      3SG 
ATOM   6016  O   ASP     3      24.178  40.576  73.758  1.00 23.85      3SG 
ATOM   6017  N   ILE     4      23.562  42.685  74.317  1.00 18.40      3SG 
ATOM   6018  HN  ILE     4      23.695  43.665  74.203  1.00   .00      3SG 
ATOM   6019  CA  ILE     4      22.450  42.304  75.150  1.00 21.55      3SG 
ATOM   6020  HA  ILE     4      22.570  41.274  75.456  1.00   .00      3SG 
ATOM   6021  CB  ILE     4      22.280  43.145  76.412  1.00 25.38      3SG 
ATOM   6022  HB  ILE     4      21.362  42.806  76.944  1.00   .00      3SG 
ATOM   6023  CG2 ILE     4      23.482  42.835  77.332  1.00 28.47      3SG 
ATOM   6024 HG21 ILE     4      23.570  41.740  77.494  1.00   .00      3SG 
ATOM   6025 HG22 ILE     4      23.352  43.320  78.321  1.00   .00      3SG 
ATOM   6026 HG23 ILE     4      24.426  43.203  76.880  1.00   .00      3SG 
ATOM   6027  CG1 ILE     4      22.124  44.660  76.122  1.00 26.42      3SG 
ATOM   6028 HG11 ILE     4      21.296  44.814  75.396  1.00   .00      3SG 
ATOM   6029 HG12 ILE     4      23.057  45.046  75.658  1.00   .00      3SG 
ATOM   6030  CD  ILE     4      21.804  45.489  77.371  1.00 31.45      3SG 
ATOM   6031  HD1 ILE     4      21.634  46.551  77.094  1.00   .00      3SG 
ATOM   6032  HD2 ILE     4      22.642  45.449  78.099  1.00   .00      3SG 
ATOM   6033  HD3 ILE     4      20.886  45.104  77.866  1.00   .00      3SG 
ATOM   6034  C   ILE     4      21.229  42.387  74.274  1.00 20.58      3SG 
ATOM   6035  O   ILE     4      21.149  43.208  73.359  1.00 22.90      3SG 
ATOM   6036  N   GLY     5      20.257  41.492  74.514  1.00 23.14      3SG 
ATOM   6037  HN  GLY     5      20.328  40.819  75.246  1.00   .00      3SG 
ATOM   6038  CA  GLY     5      19.086  41.428  73.688  1.00 21.32      3SG 
ATOM   6039  HA1 GLY     5      19.372  41.482  72.646  1.00   .00      3SG 
ATOM   6040  HA2 GLY     5      18.399  42.199  74.004  1.00   .00      3SG 
ATOM   6041  C   GLY     5      18.475  40.100  73.941  1.00 20.45      3SG 
ATOM   6042  O   GLY     5      17.483  39.992  74.657  1.00 18.92      3SG 
ATOM   6043  N   ILE     6      19.071  39.049  73.341  1.00 19.76      3SG 
ATOM   6044  HN  ILE     6      19.904  39.167  72.807  1.00   .00      3SG 
ATOM   6045  CA  ILE     6      18.529  37.712  73.338  1.00 20.73      3SG 
ATOM   6046  HA  ILE     6      17.450  37.792  73.331  1.00   .00      3SG 
ATOM   6047  CB  ILE     6      18.940  36.929  72.095  1.00 20.59      3SG 
ATOM   6048  HB  ILE     6      18.446  35.931  72.125  1.00   .00      3SG 
ATOM   6049  CG2 ILE     6      18.395  37.697  70.867  1.00 24.96      3SG 
ATOM   6050 HG21 ILE     6      18.917  38.668  70.741  1.00   .00      3SG 
ATOM   6051 HG22 ILE     6      17.309  37.891  70.984  1.00   .00      3SG 
ATOM   6052 HG23 ILE     6      18.544  37.106  69.940  1.00   .00      3SG 
ATOM   6053  CG1 ILE     6      20.470  36.694  71.998  1.00 23.94      3SG 
ATOM   6054 HG11 ILE     6      20.840  36.239  72.943  1.00   .00      3SG 
ATOM   6055 HG12 ILE     6      20.984  37.672  71.871  1.00   .00      3SG 
ATOM   6056  CD  ILE     6      20.872  35.763  70.850  1.00 24.00      3SG 
ATOM   6057  HD1 ILE     6      20.387  34.771  70.967  1.00   .00      3SG 
ATOM   6058  HD2 ILE     6      21.973  35.619  70.850  1.00   .00      3SG 
ATOM   6059  HD3 ILE     6      20.579  36.191  69.869  1.00   .00      3SG 
ATOM   6060  C   ILE     6      18.922  36.968  74.594  1.00 24.20      3SG 
ATOM   6061  O   ILE     6      19.932  37.271  75.228  1.00 26.65      3SG 
ATOM   6062  N   HSE     7      18.091  35.974  74.979  1.00 20.76      3SG 
ATOM   6063  HN  HSE     7      17.270  35.762  74.455  1.00   .00      3SG 
ATOM   6064  CA  HSE     7      18.329  35.094  76.098  1.00 20.57      3SG 
ATOM   6065  HA  HSE     7      19.365  35.137  76.405  1.00   .00      3SG 
ATOM   6066  CB  HSE     7      17.382  35.368  77.301  1.00 23.02      3SG 
ATOM   6067  HB1 HSE     7      17.373  34.490  77.984  1.00   .00      3SG 
ATOM   6068  HB2 HSE     7      16.345  35.507  76.928  1.00   .00      3SG 
ATOM   6069  ND1 HSE     7      17.764  36.443  79.518  1.00   .00      3SG 
ATOM   6070  CG  HSE     7      17.748  36.570  78.138  1.00   .00      3SG 
ATOM   6071  CE1 HSE     7      18.035  37.654  79.965  1.00   .00      3SG 
ATOM   6072  HE1 HSE     7      18.119  37.925  81.017  1.00   .00      3SG 
ATOM   6073  NE2 HSE     7      18.184  38.551  78.961  1.00   .00      3SG 
ATOM   6074  HE2 HSE     7      18.361  39.533  79.049  1.00   .00      3SG 
ATOM   6075  CD2 HSE     7      18.000  37.861  77.783  1.00   .00      3SG 
ATOM   6076  HD2 HSE     7      18.024  38.334  76.813  1.00   .00      3SG 
ATOM   6077  C   HSE     7      18.045  33.705  75.586  1.00 21.58      3SG 
ATOM   6078  O   HSE     7      17.569  33.534  74.463  1.00 20.73      3SG 
ATOM   6079  N   VAL     8      18.319  32.672  76.428  1.00 19.38      3SG 
ATOM   6080  HN  VAL     8      18.741  32.831  77.316  1.00   .00      3SG 
ATOM   6081  CA  VAL     8      17.946  31.295  76.169  1.00 24.51      3SG 
ATOM   6082  HA  VAL     8      18.126  31.088  75.124  1.00   .00      3SG 
ATOM   6083  CB  VAL     8      18.697  30.259  77.013  1.00 23.60      3SG 
ATOM   6084  HB  VAL     8      18.292  29.243  76.793  1.00   .00      3SG 
ATOM   6085  CG1 VAL     8      20.185  30.243  76.613  1.00   .00      3SG 
ATOM   6086 HG11 VAL     8      20.289  29.934  75.552  1.00   .00      3SG 
ATOM   6087 HG12 VAL     8      20.741  29.515  77.240  1.00   .00      3SG 
ATOM   6088 HG13 VAL     8      20.645  31.244  76.746  1.00   .00      3SG 
ATOM   6089  CG2 VAL     8      18.524  30.523  78.524  1.00   .00      3SG 
ATOM   6090 HG21 VAL     8      18.884  31.536  78.798  1.00   .00      3SG 
ATOM   6091 HG22 VAL     8      19.109  29.777  79.104  1.00   .00      3SG 
ATOM   6092 HG23 VAL     8      17.460  30.422  78.818  1.00   .00      3SG 
ATOM   6093  C   VAL     8      16.468  31.159  76.423  1.00 21.46      3SG 
ATOM   6094  O   VAL     8      15.892  31.952  77.159  1.00 18.69      3SG 
ATOM   6095  N   VAL     9      15.811  30.160  75.803  1.00 18.50      3SG 
ATOM   6096  HN  VAL     9      16.292  29.524  75.197  1.00   .00      3SG 
ATOM   6097  CA  VAL     9      14.386  29.955  75.938  1.00 19.53      3SG 
ATOM   6098  HA  VAL     9      13.917  30.929  75.946  1.00   .00      3SG 
ATOM   6099  CB  VAL     9      13.780  29.168  74.782  1.00 17.17      3SG 
ATOM   6100  HB  VAL     9      12.684  29.070  74.934  1.00   .00      3SG 
ATOM   6101  CG1 VAL     9      13.978  29.962  73.474  1.00 16.55      3SG 
ATOM   6102 HG11 VAL     9      13.498  29.422  72.630  1.00   .00      3SG 
ATOM   6103 HG12 VAL     9      15.055  30.088  73.242  1.00   .00      3SG 
ATOM   6104 HG13 VAL     9      13.511  30.965  73.557  1.00   .00      3SG 
ATOM   6105  CG2 VAL     9      14.362  27.744  74.709  1.00 17.28      3SG 
ATOM   6106 HG21 VAL     9      14.056  27.149  75.595  1.00   .00      3SG 
ATOM   6107 HG22 VAL     9      15.468  27.765  74.662  1.00   .00      3SG 
ATOM   6108 HG23 VAL     9      13.983  27.237  73.799  1.00   .00      3SG 
ATOM   6109  C   VAL     9      14.051  29.267  77.278  1.00 25.09      3SG 
ATOM   6110  OT1 VAL     9      12.857  29.334  77.675  1.00   .00      3SG 
ATOM   6111  OT2 VAL     9      14.962  28.681  77.920  1.00 24.32      3SG 
TER
REMARK PEPTIDE : 30
REMARK SEQUENCE : MIAGIGISLI
ATOM   5961  N   MET     0      25.020  46.038  62.706  1.00 21.85      3SG 
ATOM   5962  HT1 MET     0      24.259  46.618  63.113  1.00   .00      3SG 
ATOM   5963  HT2 MET     0      24.636  45.461  61.929  1.00   .00      3SG 
ATOM   5964  HT3 MET     0      25.771  46.654  62.335  1.00   .00      3SG 
ATOM   5965  CA  MET     0      25.572  45.146  63.752  1.00 18.91      3SG 
ATOM   5966  HA  MET     0      26.343  44.539  63.297  1.00   .00      3SG 
ATOM   5967  CB  MET     0      26.138  45.961  64.943  1.00 21.47      3SG 
ATOM   5968  HB1 MET     0      26.134  45.326  65.855  1.00   .00      3SG 
ATOM   5969  HB2 MET     0      25.488  46.837  65.163  1.00   .00      3SG 
ATOM   5970  CG  MET     0      27.590  46.421  64.746  1.00   .00      3SG 
ATOM   5971  HG1 MET     0      27.621  47.241  64.004  1.00   .00      3SG 
ATOM   5972  HG2 MET     0      28.162  45.580  64.301  1.00   .00      3SG 
ATOM   5973  SD  MET     0      28.384  46.926  66.307  1.00   .00      3SG 
ATOM   5974  CE  MET     0      30.105  46.708  65.768  1.00   .00      3SG 
ATOM   5975  HE1 MET     0      30.809  46.900  66.605  1.00   .00      3SG 
ATOM   5976  HE2 MET     0      30.356  47.410  64.947  1.00   .00      3SG 
ATOM   5977  HE3 MET     0      30.284  45.674  65.403  1.00   .00      3SG 
ATOM   5978  C   MET     0      24.505  44.244  64.276  1.00 16.97      3SG 
ATOM   5979  O   MET     0      23.326  44.578  64.236  1.00 17.24      3SG 
ATOM   5980  N   ILE     1      24.927  43.079  64.814  1.00 17.25      3SG 
ATOM   5981  HN  ILE     1      25.892  42.822  64.745  1.00   .00      3SG 
ATOM   5982  CA  ILE     1      24.112  42.120  65.523  1.00 16.10      3SG 
ATOM   5983  HA  ILE     1      23.174  42.011  64.995  1.00   .00      3SG 
ATOM   5984  CB  ILE     1      24.849  40.769  65.534  1.00 16.65      3SG 
ATOM   5985  HB  ILE     1      25.942  40.976  65.453  1.00   .00      3SG 
ATOM   5986  CG2 ILE     1      24.693  39.944  66.824  1.00   .00      3SG 
ATOM   5987 HG21 ILE     1      25.318  39.027  66.788  1.00   .00      3SG 
ATOM   5988 HG22 ILE     1      23.645  39.641  66.965  1.00   .00      3SG 
ATOM   5989 HG23 ILE     1      25.012  40.523  67.711  1.00   .00      3SG 
ATOM   5990  CG1 ILE     1      24.431  39.974  64.274  1.00   .00      3SG 
ATOM   5991 HG11 ILE     1      24.777  40.541  63.381  1.00   .00      3SG 
ATOM   5992 HG12 ILE     1      23.321  39.917  64.229  1.00   .00      3SG 
ATOM   5993  CD  ILE     1      24.993  38.552  64.200  1.00   .00      3SG 
ATOM   5994  HD1 ILE     1      24.770  38.104  63.208  1.00   .00      3SG 
ATOM   5995  HD2 ILE     1      24.542  37.903  64.980  1.00   .00      3SG 
ATOM   5996  HD3 ILE     1      26.094  38.567  64.346  1.00   .00      3SG 
ATOM   5997  C   ILE     1      23.793  42.693  66.895  1.00 17.56      3SG 
ATOM   5998  O   ILE     1      24.450  43.624  67.354  1.00 17.15      3SG 
ATOM   5999  N   ALA     2      22.741  42.168  67.573  1.00 15.28      3SG 
ATOM   6000  HN  ALA     2      22.194  41.433  67.175  1.00   .00      3SG 
ATOM   6001  CA  ALA     2      22.331  42.585  68.895  1.00 16.18      3SG 
ATOM   6002  HA  ALA     2      22.297  43.664  68.910  1.00   .00      3SG 
ATOM   6003  CB  ALA     2      20.933  42.036  69.248  1.00 15.79      3SG 
ATOM   6004  HB1 ALA     2      20.186  42.431  68.526  1.00   .00      3SG 
ATOM   6005  HB2 ALA     2      20.627  42.356  70.268  1.00   .00      3SG 
ATOM   6006  HB3 ALA     2      20.904  40.928  69.191  1.00   .00      3SG 
ATOM   6007  C   ALA     2      23.339  42.145  69.931  1.00 21.16      3SG 
ATOM   6008  O   ALA     2      24.169  42.941  70.369  1.00 15.98      3SG 
ATOM   6009  N   GLY     3      23.293  40.858  70.333  1.00 20.27      3SG 
ATOM   6010  HN  GLY     3      22.596  40.240  69.979  1.00   .00      3SG 
ATOM   6011  CA  GLY     3      24.209  40.293  71.294  1.00 22.28      3SG 
ATOM   6012  HA1 GLY     3      24.706  41.074  71.853  1.00   .00      3SG 
ATOM   6013  HA2 GLY     3      24.879  39.630  70.766  1.00   .00      3SG 
ATOM   6014  C   GLY     3      23.380  39.499  72.243  1.00 23.67      3SG 
ATOM   6015  O   GLY     3      23.053  39.960  73.334  1.00 23.85      3SG 
ATOM   6016  N   ILE     4      23.003  38.272  71.823  1.00 18.40      3SG 
ATOM   6017  HN  ILE     4      23.322  37.895  70.956  1.00   .00      3SG 
ATOM   6018  CA  ILE     4      22.104  37.419  72.560  1.00 21.55      3SG 
ATOM   6019  HA  ILE     4      21.587  38.001  73.311  1.00   .00      3SG 
ATOM   6020  CB  ILE     4      21.056  36.772  71.661  1.00 25.38      3SG 
ATOM   6021  HB  ILE     4      21.562  36.140  70.896  1.00   .00      3SG 
ATOM   6022  CG2 ILE     4      20.124  35.872  72.505  1.00 28.47      3SG 
ATOM   6023 HG21 ILE     4      20.698  35.069  73.011  1.00   .00      3SG 
ATOM   6024 HG22 ILE     4      19.365  35.383  71.861  1.00   .00      3SG 
ATOM   6025 HG23 ILE     4      19.600  36.475  73.277  1.00   .00      3SG 
ATOM   6026  CG1 ILE     4      20.282  37.897  70.918  1.00 26.42      3SG 
ATOM   6027 HG11 ILE     4      20.994  38.491  70.305  1.00   .00      3SG 
ATOM   6028 HG12 ILE     4      19.837  38.583  71.672  1.00   .00      3SG 
ATOM   6029  CD  ILE     4      19.175  37.403  69.986  1.00 31.45      3SG 
ATOM   6030  HD1 ILE     4      18.753  38.253  69.408  1.00   .00      3SG 
ATOM   6031  HD2 ILE     4      18.353  36.947  70.575  1.00   .00      3SG 
ATOM   6032  HD3 ILE     4      19.572  36.650  69.272  1.00   .00      3SG 
ATOM   6033  C   ILE     4      22.980  36.413  73.253  1.00 20.58      3SG 
ATOM   6034  O   ILE     4      23.828  35.776  72.633  1.00 22.90      3SG 
ATOM   6035  N   GLY     5      22.812  36.294  74.586  1.00 23.14      3SG 
ATOM   6036  HN  GLY     5      22.074  36.768  75.056  1.00   .00      3SG 
ATOM   6037  CA  GLY     5      23.724  35.540  75.409  1.00 21.32      3SG 
ATOM   6038  HA1 GLY     5      24.699  36.001  75.339  1.00   .00      3SG 
ATOM   6039  HA2 GLY     5      23.704  34.509  75.091  1.00   .00      3SG 
ATOM   6040  C   GLY     5      23.280  35.598  76.837  1.00 20.45      3SG 
ATOM   6041  O   GLY     5      23.636  34.731  77.633  1.00 18.92      3SG 
ATOM   6042  N   ILE     6      22.493  36.641  77.200  1.00 19.76      3SG 
ATOM   6043  HN  ILE     6      22.243  37.345  76.543  1.00   .00      3SG 
ATOM   6044  CA  ILE     6      22.012  36.880  78.543  1.00 20.73      3SG 
ATOM   6045  HA  ILE     6      22.828  36.693  79.228  1.00   .00      3SG 
ATOM   6046  CB  ILE     6      21.532  38.322  78.737  1.00 20.59      3SG 
ATOM   6047  HB  ILE     6      20.677  38.526  78.053  1.00   .00      3SG 
ATOM   6048  CG2 ILE     6      21.050  38.520  80.195  1.00 24.96      3SG 
ATOM   6049 HG21 ILE     6      21.879  38.313  80.904  1.00   .00      3SG 
ATOM   6050 HG22 ILE     6      20.200  37.850  80.437  1.00   .00      3SG 
ATOM   6051 HG23 ILE     6      20.703  39.562  80.355  1.00   .00      3SG 
ATOM   6052  CG1 ILE     6      22.667  39.314  78.365  1.00 23.94      3SG 
ATOM   6053 HG11 ILE     6      23.021  39.108  77.332  1.00   .00      3SG 
ATOM   6054 HG12 ILE     6      23.525  39.150  79.053  1.00   .00      3SG 
ATOM   6055  CD  ILE     6      22.253  40.789  78.420  1.00 24.00      3SG 
ATOM   6056  HD1 ILE     6      21.388  40.972  77.748  1.00   .00      3SG 
ATOM   6057  HD2 ILE     6      23.095  41.434  78.088  1.00   .00      3SG 
ATOM   6058  HD3 ILE     6      21.974  41.090  79.451  1.00   .00      3SG 
ATOM   6059  C   ILE     6      20.908  35.893  78.846  1.00 24.20      3SG 
ATOM   6060  O   ILE     6      21.074  35.010  79.686  1.00 26.65      3SG 
ATOM   6061  N   SER     7      19.754  36.017  78.150  1.00 20.76      3SG 
ATOM   6062  HN  SER     7      19.632  36.732  77.468  1.00   .00      3SG 
ATOM   6063  CA  SER     7      18.627  35.133  78.341  1.00 20.57      3SG 
ATOM   6064  HA  SER     7      18.654  34.733  79.346  1.00   .00      3SG 
ATOM   6065  CB  SER     7      17.262  35.821  78.128  1.00 23.02      3SG 
ATOM   6066  HB1 SER     7      16.433  35.085  78.213  1.00   .00      3SG 
ATOM   6067  HB2 SER     7      17.220  36.294  77.123  1.00   .00      3SG 
ATOM   6068  OG  SER     7      17.066  36.823  79.118  1.00   .00      3SG 
ATOM   6069  HG1 SER     7      16.226  37.244  78.918  1.00   .00      3SG 
ATOM   6070  C   SER     7      18.734  33.991  77.373  1.00 21.58      3SG 
ATOM   6071  O   SER     7      19.240  34.139  76.261  1.00 20.73      3SG 
ATOM   6072  N   LEU     8      18.250  32.810  77.817  1.00 19.38      3SG 
ATOM   6073  HN  LEU     8      17.863  32.734  78.730  1.00   .00      3SG 
ATOM   6074  CA  LEU     8      18.264  31.581  77.066  1.00 24.51      3SG 
ATOM   6075  HA  LEU     8      18.941  31.670  76.228  1.00   .00      3SG 
ATOM   6076  CB  LEU     8      18.692  30.386  77.955  1.00 23.60      3SG 
ATOM   6077  HB1 LEU     8      18.641  29.440  77.372  1.00   .00      3SG 
ATOM   6078  HB2 LEU     8      17.994  30.305  78.817  1.00   .00      3SG 
ATOM   6079  CG  LEU     8      20.126  30.526  78.525  1.00   .00      3SG 
ATOM   6080  HG  LEU     8      20.222  31.539  78.982  1.00   .00      3SG 
ATOM   6081  CD1 LEU     8      21.205  30.415  77.429  1.00   .00      3SG 
ATOM   6082 HD11 LEU     8      21.091  31.223  76.677  1.00   .00      3SG 
ATOM   6083 HD12 LEU     8      21.130  29.436  76.912  1.00   .00      3SG 
ATOM   6084 HD13 LEU     8      22.217  30.501  77.879  1.00   .00      3SG 
ATOM   6085  CD2 LEU     8      20.367  29.514  79.660  1.00   .00      3SG 
ATOM   6086 HD21 LEU     8      20.239  28.477  79.292  1.00   .00      3SG 
ATOM   6087 HD22 LEU     8      19.643  29.684  80.485  1.00   .00      3SG 
ATOM   6088 HD23 LEU     8      21.395  29.625  80.065  1.00   .00      3SG 
ATOM   6089  C   LEU     8      16.872  31.408  76.516  1.00 21.46      3SG 
ATOM   6090  O   LEU     8      16.429  32.220  75.708  1.00 18.69      3SG 
ATOM   6091  N   ILE     9      16.143  30.356  76.949  1.00 18.50      3SG 
ATOM   6092  HN  ILE     9      16.499  29.693  77.602  1.00   .00      3SG 
ATOM   6093  CA  ILE     9      14.785  30.109  76.530  1.00 19.53      3SG 
ATOM   6094  HA  ILE     9      14.300  31.064  76.380  1.00   .00      3SG 
ATOM   6095  CB  ILE     9      14.728  29.298  75.240  1.00 17.17      3SG 
ATOM   6096  HB  ILE     9      15.469  29.759  74.547  1.00   .00      3SG 
ATOM   6097  CG2 ILE     9      15.129  27.833  75.491  1.00   .00      3SG 
ATOM   6098 HG21 ILE     9      16.103  27.772  76.019  1.00   .00      3SG 
ATOM   6099 HG22 ILE     9      15.219  27.290  74.528  1.00   .00      3SG 
ATOM   6100 HG23 ILE     9      14.352  27.322  76.095  1.00   .00      3SG 
ATOM   6101  CG1 ILE     9      13.371  29.390  74.523  1.00   .00      3SG 
ATOM   6102 HG11 ILE     9      13.016  30.440  74.567  1.00   .00      3SG 
ATOM   6103 HG12 ILE     9      12.644  28.735  75.047  1.00   .00      3SG 
ATOM   6104  CD  ILE     9      13.450  28.977  73.057  1.00   .00      3SG 
ATOM   6105  HD1 ILE     9      14.178  29.635  72.540  1.00   .00      3SG 
ATOM   6106  HD2 ILE     9      12.465  29.085  72.560  1.00   .00      3SG 
ATOM   6107  HD3 ILE     9      13.784  27.924  72.955  1.00   .00      3SG 
ATOM   6108  C   ILE     9      14.068  29.394  77.688  1.00 25.09      3SG 
ATOM   6109  OT1 ILE     9      14.762  28.811  78.566  1.00   .00      3SG 
ATOM   6110  OT2 ILE     9      12.811  29.437  77.721  1.00 24.32      3SG 
TER
REMARK PEPTIDE : 37
REMARK SEQUENCE : RITGICFHFG
ATOM   5961  N   ARG     0      24.703  45.577  62.354  1.00 21.85      3SG 
ATOM   5962  HT1 ARG     0      25.357  46.101  61.733  1.00   .00      3SG 
ATOM   5963  HT2 ARG     0      23.894  46.180  62.605  1.00   .00      3SG 
ATOM   5964  HT3 ARG     0      24.363  44.730  61.850  1.00   .00      3SG 
ATOM   5965  CA  ARG     0      25.413  45.154  63.587  1.00 18.91      3SG 
ATOM   5966  HA  ARG     0      26.255  44.546  63.288  1.00   .00      3SG 
ATOM   5967  CB  ARG     0      25.881  46.406  64.367  1.00 21.47      3SG 
ATOM   5968  HB1 ARG     0      25.014  47.068  64.586  1.00   .00      3SG 
ATOM   5969  HB2 ARG     0      26.588  46.966  63.716  1.00   .00      3SG 
ATOM   5970  CG  ARG     0      26.607  46.092  65.679  1.00   .00      3SG 
ATOM   5971  HG1 ARG     0      27.368  45.321  65.440  1.00   .00      3SG 
ATOM   5972  HG2 ARG     0      25.876  45.671  66.404  1.00   .00      3SG 
ATOM   5973  CD  ARG     0      27.321  47.284  66.325  1.00   .00      3SG 
ATOM   5974  HD1 ARG     0      26.579  48.043  66.651  1.00   .00      3SG 
ATOM   5975  HD2 ARG     0      28.020  47.739  65.598  1.00   .00      3SG 
ATOM   5976  NE  ARG     0      28.101  46.858  67.537  1.00   .00      3SG 
ATOM   5977  HE  ARG     0      27.718  47.072  68.436  1.00   .00      3SG 
ATOM   5978  CZ  ARG     0      29.388  46.404  67.482  1.00   .00      3SG 
ATOM   5979  NH1 ARG     0      30.074  46.216  68.641  1.00   .00      3SG 
ATOM   5980 HH11 ARG     0      29.655  46.462  69.513  1.00   .00      3SG 
ATOM   5981 HH12 ARG     0      31.029  45.926  68.608  1.00   .00      3SG 
ATOM   5982  NH2 ARG     0      29.995  46.125  66.300  1.00   .00      3SG 
ATOM   5983 HH21 ARG     0      30.929  45.772  66.286  1.00   .00      3SG 
ATOM   5984 HH22 ARG     0      29.482  46.208  65.447  1.00   .00      3SG 
ATOM   5985  C   ARG     0      24.478  44.336  64.419  1.00 16.97      3SG 
ATOM   5986  O   ARG     0      23.331  44.722  64.590  1.00 17.24      3SG 
ATOM   5987  N   ILE     1      24.946  43.177  64.938  1.00 17.25      3SG 
ATOM   5988  HN  ILE     1      25.888  42.890  64.759  1.00   .00      3SG 
ATOM   5989  CA  ILE     1      24.167  42.197  65.673  1.00 16.10      3SG 
ATOM   5990  HA  ILE     1      23.217  42.086  65.168  1.00   .00      3SG 
ATOM   5991  CB  ILE     1      24.910  40.852  65.588  1.00 16.65      3SG 
ATOM   5992  HB  ILE     1      26.004  41.068  65.557  1.00   .00      3SG 
ATOM   5993  CG2 ILE     1      24.722  39.905  66.785  1.00   .00      3SG 
ATOM   5994 HG21 ILE     1      25.373  39.010  66.693  1.00   .00      3SG 
ATOM   5995 HG22 ILE     1      23.677  39.565  66.847  1.00   .00      3SG 
ATOM   5996 HG23 ILE     1      24.991  40.406  67.733  1.00   .00      3SG 
ATOM   5997  CG1 ILE     1      24.521  40.175  64.251  1.00   .00      3SG 
ATOM   5998 HG11 ILE     1      24.909  40.801  63.418  1.00   .00      3SG 
ATOM   5999 HG12 ILE     1      23.412  40.145  64.166  1.00   .00      3SG 
ATOM   6000  CD  ILE     1      25.048  38.749  64.080  1.00   .00      3SG 
ATOM   6001  HD1 ILE     1      24.542  38.048  64.777  1.00   .00      3SG 
ATOM   6002  HD2 ILE     1      26.141  38.721  64.276  1.00   .00      3SG 
ATOM   6003  HD3 ILE     1      24.860  38.397  63.043  1.00   .00      3SG 
ATOM   6004  C   ILE     1      23.847  42.692  67.082  1.00 17.56      3SG 
ATOM   6005  O   ILE     1      24.458  43.637  67.578  1.00 17.15      3SG 
ATOM   6006  N   THR     2      22.835  42.077  67.751  1.00 15.28      3SG 
ATOM   6007  HN  THR     2      22.340  41.322  67.326  1.00   .00      3SG 
ATOM   6008  CA  THR     2      22.408  42.401  69.103  1.00 16.18      3SG 
ATOM   6009  HA  THR     2      22.371  43.478  69.194  1.00   .00      3SG 
ATOM   6010  CB  THR     2      21.047  41.805  69.463  1.00 15.79      3SG 
ATOM   6011  HB  THR     2      21.107  40.696  69.533  1.00   .00      3SG 
ATOM   6012  OG1 THR     2      20.090  42.105  68.458  1.00   .00      3SG 
ATOM   6013  HG1 THR     2      20.291  41.538  67.710  1.00   .00      3SG 
ATOM   6014  CG2 THR     2      20.529  42.374  70.802  1.00   .00      3SG 
ATOM   6015 HG21 THR     2      19.504  42.001  71.007  1.00   .00      3SG 
ATOM   6016 HG22 THR     2      20.497  43.484  70.763  1.00   .00      3SG 
ATOM   6017 HG23 THR     2      21.179  42.065  71.646  1.00   .00      3SG 
ATOM   6018  C   THR     2      23.411  41.843  70.084  1.00 21.16      3SG 
ATOM   6019  O   THR     2      23.836  40.698  69.962  1.00 15.98      3SG 
ATOM   6020  N   GLY     3      23.815  42.641  71.096  1.00 20.27      3SG 
ATOM   6021  HN  GLY     3      23.496  43.580  71.198  1.00   .00      3SG 
ATOM   6022  CA  GLY     3      24.713  42.145  72.109  1.00 22.28      3SG 
ATOM   6023  HA1 GLY     3      25.719  42.197  71.724  1.00   .00      3SG 
ATOM   6024  HA2 GLY     3      24.403  41.152  72.407  1.00   .00      3SG 
ATOM   6025  C   GLY     3      24.615  43.037  73.297  1.00 23.67      3SG 
ATOM   6026  O   GLY     3      25.490  43.866  73.532  1.00 23.85      3SG 
ATOM   6027  N   ILE     4      23.524  42.865  74.076  1.00 18.40      3SG 
ATOM   6028  HN  ILE     4      22.835  42.185  73.840  1.00   .00      3SG 
ATOM   6029  CA  ILE     4      23.274  43.595  75.298  1.00 21.55      3SG 
ATOM   6030  HA  ILE     4      24.019  44.370  75.421  1.00   .00      3SG 
ATOM   6031  CB  ILE     4      21.890  44.244  75.328  1.00 25.38      3SG 
ATOM   6032  HB  ILE     4      21.099  43.464  75.263  1.00   .00      3SG 
ATOM   6033  CG2 ILE     4      21.712  45.029  76.651  1.00 28.47      3SG 
ATOM   6034 HG21 ILE     4      21.814  44.365  77.533  1.00   .00      3SG 
ATOM   6035 HG22 ILE     4      20.704  45.490  76.698  1.00   .00      3SG 
ATOM   6036 HG23 ILE     4      22.473  45.834  76.725  1.00   .00      3SG 
ATOM   6037  CG1 ILE     4      21.722  45.169  74.092  1.00 26.42      3SG 
ATOM   6038 HG11 ILE     4      21.880  44.578  73.163  1.00   .00      3SG 
ATOM   6039 HG12 ILE     4      22.501  45.962  74.125  1.00   .00      3SG 
ATOM   6040  CD  ILE     4      20.340  45.820  73.993  1.00 31.45      3SG 
ATOM   6041  HD1 ILE     4      20.157  46.508  74.845  1.00   .00      3SG 
ATOM   6042  HD2 ILE     4      19.554  45.036  73.996  1.00   .00      3SG 
ATOM   6043  HD3 ILE     4      20.249  46.405  73.054  1.00   .00      3SG 
ATOM   6044  C   ILE     4      23.488  42.574  76.390  1.00 20.58      3SG 
ATOM   6045  O   ILE     4      24.604  42.429  76.885  1.00 22.90      3SG 
ATOM   6046  N   CYS     5      22.430  41.815  76.764  1.00 23.14      3SG 
ATOM   6047  HN  CYS     5      21.526  41.962  76.372  1.00   .00      3SG 
ATOM   6048  CA  CYS     5      22.535  40.692  77.666  1.00 21.32      3SG 
ATOM   6049  HA  CYS     5      23.572  40.415  77.797  1.00   .00      3SG 
ATOM   6050  CB  CYS     5      21.870  40.914  79.049  1.00   .00      3SG 
ATOM   6051  HB1 CYS     5      21.956  39.981  79.648  1.00   .00      3SG 
ATOM   6052  HB2 CYS     5      20.788  41.119  78.911  1.00   .00      3SG 
ATOM   6053  SG  CYS     5      22.628  42.293  79.964  1.00   .00      3SG 
ATOM   6054  HG1 CYS     5      21.796  42.228  80.993  1.00   .00      3SG 
ATOM   6055  C   CYS     5      21.832  39.569  76.965  1.00 20.45      3SG 
ATOM   6056  O   CYS     5      20.794  39.778  76.337  1.00 18.92      3SG 
ATOM   6057  N   PHE     6      22.404  38.347  77.043  1.00 19.76      3SG 
ATOM   6058  HN  PHE     6      23.235  38.197  77.573  1.00   .00      3SG 
ATOM   6059  CA  PHE     6      21.878  37.178  76.377  1.00 20.73      3SG 
ATOM   6060  HA  PHE     6      21.216  37.484  75.576  1.00   .00      3SG 
ATOM   6061  CB  PHE     6      22.984  36.254  75.807  1.00 20.59      3SG 
ATOM   6062  HB1 PHE     6      22.560  35.284  75.465  1.00   .00      3SG 
ATOM   6063  HB2 PHE     6      23.767  36.055  76.571  1.00   .00      3SG 
ATOM   6064  CG  PHE     6      23.613  36.921  74.614  1.00   .00      3SG 
ATOM   6065  CD1 PHE     6      22.981  36.838  73.362  1.00   .00      3SG 
ATOM   6066  HD1 PHE     6      22.065  36.276  73.259  1.00   .00      3SG 
ATOM   6067  CE1 PHE     6      23.521  37.489  72.247  1.00   .00      3SG 
ATOM   6068  HE1 PHE     6      23.014  37.426  71.297  1.00   .00      3SG 
ATOM   6069  CZ  PHE     6      24.707  38.223  72.368  1.00   .00      3SG 
ATOM   6070  HZ  PHE     6      25.122  38.723  71.504  1.00   .00      3SG 
ATOM   6071  CD2 PHE     6      24.803  37.663  74.727  1.00   .00      3SG 
ATOM   6072  HD2 PHE     6      25.296  37.743  75.685  1.00   .00      3SG 
ATOM   6073  CE2 PHE     6      25.348  38.312  73.610  1.00   .00      3SG 
ATOM   6074  HE2 PHE     6      26.261  38.880  73.708  1.00   .00      3SG 
ATOM   6075  C   PHE     6      21.062  36.400  77.369  1.00 24.20      3SG 
ATOM   6076  O   PHE     6      21.319  36.428  78.571  1.00 26.65      3SG 
ATOM   6077  N   HSE     7      20.030  35.699  76.854  1.00 20.76      3SG 
ATOM   6078  HN  HSE     7      19.853  35.681  75.873  1.00   .00      3SG 
ATOM   6079  CA  HSE     7      19.120  34.918  77.648  1.00 20.57      3SG 
ATOM   6080  HA  HSE     7      19.595  34.621  78.573  1.00   .00      3SG 
ATOM   6081  CB  HSE     7      17.787  35.655  77.919  1.00 23.02      3SG 
ATOM   6082  HB1 HSE     7      17.086  34.994  78.474  1.00   .00      3SG 
ATOM   6083  HB2 HSE     7      17.309  35.924  76.953  1.00   .00      3SG 
ATOM   6084  ND1 HSE     7      18.148  36.869  80.073  1.00   .00      3SG 
ATOM   6085  CG  HSE     7      17.984  36.925  78.700  1.00   .00      3SG 
ATOM   6086  CE1 HSE     7      18.332  38.124  80.438  1.00   .00      3SG 
ATOM   6087  HE1 HSE     7      18.484  38.459  81.463  1.00   .00      3SG 
ATOM   6088  NE2 HSE     7      18.296  38.977  79.384  1.00   .00      3SG 
ATOM   6089  HE2 HSE     7      18.390  39.974  79.412  1.00   .00      3SG 
ATOM   6090  CD2 HSE     7      18.078  38.211  78.262  1.00   .00      3SG 
ATOM   6091  HD2 HSE     7      18.015  38.614  77.261  1.00   .00      3SG 
ATOM   6092  C   HSE     7      18.824  33.691  76.841  1.00 21.58      3SG 
ATOM   6093  O   HSE     7      18.773  33.754  75.614  1.00 20.73      3SG 
ATOM   6094  N   PHE     8      18.615  32.540  77.525  1.00 19.38      3SG 
ATOM   6095  HN  PHE     8      18.677  32.506  78.519  1.00   .00      3SG 
ATOM   6096  CA  PHE     8      18.287  31.276  76.899  1.00 24.51      3SG 
ATOM   6097  HA  PHE     8      18.713  31.246  75.908  1.00   .00      3SG 
ATOM   6098  CB  PHE     8      18.790  30.058  77.719  1.00 23.60      3SG 
ATOM   6099  HB1 PHE     8      18.617  29.108  77.170  1.00   .00      3SG 
ATOM   6100  HB2 PHE     8      18.269  30.005  78.699  1.00   .00      3SG 
ATOM   6101  CG  PHE     8      20.270  30.182  77.968  1.00   .00      3SG 
ATOM   6102  CD1 PHE     8      21.178  30.125  76.898  1.00   .00      3SG 
ATOM   6103  HD1 PHE     8      20.810  29.969  75.895  1.00   .00      3SG 
ATOM   6104  CE1 PHE     8      22.554  30.258  77.121  1.00   .00      3SG 
ATOM   6105  HE1 PHE     8      23.245  30.212  76.293  1.00   .00      3SG 
ATOM   6106  CZ  PHE     8      23.037  30.439  78.423  1.00   .00      3SG 
ATOM   6107  HZ  PHE     8      24.098  30.533  78.598  1.00   .00      3SG 
ATOM   6108  CD2 PHE     8      20.767  30.364  79.271  1.00   .00      3SG 
ATOM   6109  HD2 PHE     8      20.083  30.407  80.106  1.00   .00      3SG 
ATOM   6110  CE2 PHE     8      22.142  30.492  79.498  1.00   .00      3SG 
ATOM   6111  HE2 PHE     8      22.515  30.628  80.503  1.00   .00      3SG 
ATOM   6112  C   PHE     8      16.788  31.195  76.776  1.00 21.46      3SG 
ATOM   6113  O   PHE     8      16.088  32.143  77.113  1.00 18.69      3SG 
ATOM   6114  N   GLY     9      16.255  30.059  76.280  1.00 18.50      3SG 
ATOM   6115  HN  GLY     9      16.834  29.316  75.946  1.00   .00      3SG 
ATOM   6116  CA  GLY     9      14.829  29.849  76.156  1.00 19.53      3SG 
ATOM   6117  HA1 GLY     9      14.687  29.124  75.369  1.00   .00      3SG 
ATOM   6118  HA2 GLY     9      14.345  30.794  75.947  1.00   .00      3SG 
ATOM   6119  C   GLY     9      14.238  29.269  77.448  1.00 25.09      3SG 
ATOM   6120  OT1 GLY     9      12.982  29.200  77.523  1.00   .00      3SG 
ATOM   6121  OT2 GLY     9      15.009  28.889  78.369  1.00 24.32      3SG 
TER
REMARK PEPTIDE : 56
REMARK SEQUENCE : MLSGIGIFFI
ATOM   5961  N   MET     0      25.076  45.839  62.737  1.00 21.85      3SG 
ATOM   5962  HT1 MET     0      24.294  46.435  63.075  1.00   .00      3SG 
ATOM   5963  HT2 MET     0      24.726  45.199  61.993  1.00   .00      3SG 
ATOM   5964  HT3 MET     0      25.830  46.439  62.344  1.00   .00      3SG 
ATOM   5965  CA  MET     0      25.605  45.032  63.864  1.00 18.91      3SG 
ATOM   5966  HA  MET     0      26.396  44.406  63.478  1.00   .00      3SG 
ATOM   5967  CB  MET     0      26.125  45.949  65.002  1.00 21.47      3SG 
ATOM   5968  HB1 MET     0      26.106  45.389  65.962  1.00   .00      3SG 
ATOM   5969  HB2 MET     0      25.452  46.824  65.138  1.00   .00      3SG 
ATOM   5970  CG  MET     0      27.571  46.426  64.797  1.00   .00      3SG 
ATOM   5971  HG1 MET     0      27.589  47.231  64.037  1.00   .00      3SG 
ATOM   5972  HG2 MET     0      28.157  45.589  64.366  1.00   .00      3SG 
ATOM   5973  SD  MET     0      28.367  46.968  66.345  1.00   .00      3SG 
ATOM   5974  CE  MET     0      30.085  46.723  65.806  1.00   .00      3SG 
ATOM   5975  HE1 MET     0      30.797  46.959  66.625  1.00   .00      3SG 
ATOM   5976  HE2 MET     0      30.327  47.382  64.947  1.00   .00      3SG 
ATOM   5977  HE3 MET     0      30.262  45.671  65.493  1.00   .00      3SG 
ATOM   5978  C   MET     0      24.533  44.153  64.424  1.00 16.97      3SG 
ATOM   5979  O   MET     0      23.353  44.460  64.302  1.00 17.24      3SG 
ATOM   5980  N   LEU     1      24.937  43.041  65.082  1.00 17.25      3SG 
ATOM   5981  HN  LEU     1      25.900  42.773  65.082  1.00   .00      3SG 
ATOM   5982  CA  LEU     1      24.054  42.155  65.809  1.00 16.10      3SG 
ATOM   5983  HA  LEU     1      23.156  41.994  65.228  1.00   .00      3SG 
ATOM   5984  CB  LEU     1      24.742  40.806  66.140  1.00 16.65      3SG 
ATOM   5985  HB1 LEU     1      24.093  40.181  66.793  1.00   .00      3SG 
ATOM   5986  HB2 LEU     1      25.671  41.021  66.709  1.00   .00      3SG 
ATOM   5987  CG  LEU     1      25.131  39.950  64.919  1.00 20.17      3SG 
ATOM   5988  HG  LEU     1      25.626  40.600  64.164  1.00   .00      3SG 
ATOM   5989  CD1 LEU     1      26.139  38.869  65.338  1.00 21.73      3SG 
ATOM   5990 HD11 LEU     1      26.370  38.208  64.480  1.00   .00      3SG 
ATOM   5991 HD12 LEU     1      25.720  38.246  66.157  1.00   .00      3SG 
ATOM   5992 HD13 LEU     1      27.084  39.335  65.690  1.00   .00      3SG 
ATOM   5993  CD2 LEU     1      23.910  39.305  64.254  1.00 22.59      3SG 
ATOM   5994 HD21 LEU     1      24.218  38.731  63.354  1.00   .00      3SG 
ATOM   5995 HD22 LEU     1      23.170  40.073  63.948  1.00   .00      3SG 
ATOM   5996 HD23 LEU     1      23.436  38.604  64.972  1.00   .00      3SG 
ATOM   5997  C   LEU     1      23.678  42.776  67.134  1.00 17.56      3SG 
ATOM   5998  O   LEU     1      24.263  43.771  67.561  1.00 17.15      3SG 
ATOM   5999  N   SER     2      22.690  42.163  67.826  1.00 15.28      3SG 
ATOM   6000  HN  SER     2      22.212  41.373  67.447  1.00   .00      3SG 
ATOM   6001  CA  SER     2      22.314  42.519  69.176  1.00 16.18      3SG 
ATOM   6002  HA  SER     2      22.437  43.586  69.303  1.00   .00      3SG 
ATOM   6003  CB  SER     2      20.843  42.127  69.487  1.00 15.79      3SG 
ATOM   6004  HB1 SER     2      20.728  41.022  69.489  1.00   .00      3SG 
ATOM   6005  HB2 SER     2      20.190  42.539  68.689  1.00   .00      3SG 
ATOM   6006  OG  SER     2      20.394  42.654  70.733  1.00   .00      3SG 
ATOM   6007  HG1 SER     2      19.471  42.399  70.817  1.00   .00      3SG 
ATOM   6008  C   SER     2      23.254  41.792  70.107  1.00 21.16      3SG 
ATOM   6009  O   SER     2      23.834  40.771  69.745  1.00 15.98      3SG 
ATOM   6010  N   GLY     3      23.447  42.315  71.333  1.00 20.27      3SG 
ATOM   6011  HN  GLY     3      22.982  43.145  71.634  1.00   .00      3SG 
ATOM   6012  CA  GLY     3      24.332  41.673  72.270  1.00 22.28      3SG 
ATOM   6013  HA1 GLY     3      25.330  41.676  71.855  1.00   .00      3SG 
ATOM   6014  HA2 GLY     3      23.943  40.689  72.491  1.00   .00      3SG 
ATOM   6015  C   GLY     3      24.339  42.474  73.526  1.00 23.67      3SG 
ATOM   6016  O   GLY     3      25.391  42.919  73.981  1.00 23.85      3SG 
ATOM   6017  N   ILE     4      23.139  42.664  74.118  1.00 18.40      3SG 
ATOM   6018  HN  ILE     4      22.308  42.298  73.707  1.00   .00      3SG 
ATOM   6019  CA  ILE     4      22.952  43.375  75.363  1.00 21.55      3SG 
ATOM   6020  HA  ILE     4      23.786  44.046  75.524  1.00   .00      3SG 
ATOM   6021  CB  ILE     4      21.659  44.188  75.382  1.00 25.38      3SG 
ATOM   6022  HB  ILE     4      20.787  43.514  75.223  1.00   .00      3SG 
ATOM   6023  CG2 ILE     4      21.492  44.880  76.757  1.00 28.47      3SG 
ATOM   6024 HG21 ILE     4      21.438  44.138  77.581  1.00   .00      3SG 
ATOM   6025 HG22 ILE     4      20.553  45.471  76.787  1.00   .00      3SG 
ATOM   6026 HG23 ILE     4      22.346  45.563  76.950  1.00   .00      3SG 
ATOM   6027  CG1 ILE     4      21.679  45.210  74.214  1.00 26.42      3SG 
ATOM   6028 HG11 ILE     4      21.802  44.665  73.252  1.00   .00      3SG 
ATOM   6029 HG12 ILE     4      22.557  45.882  74.335  1.00   .00      3SG 
ATOM   6030  CD  ILE     4      20.409  46.056  74.107  1.00 31.45      3SG 
ATOM   6031  HD1 ILE     4      20.308  46.740  74.976  1.00   .00      3SG 
ATOM   6032  HD2 ILE     4      19.521  45.393  74.072  1.00   .00      3SG 
ATOM   6033  HD3 ILE     4      20.428  46.670  73.181  1.00   .00      3SG 
ATOM   6034  C   ILE     4      22.969  42.328  76.445  1.00 20.58      3SG 
ATOM   6035  O   ILE     4      23.845  42.324  77.308  1.00 22.90      3SG 
ATOM   6036  N   GLY     5      21.999  41.391  76.398  1.00 23.14      3SG 
ATOM   6037  HN  GLY     5      21.289  41.411  75.699  1.00   .00      3SG 
ATOM   6038  CA  GLY     5      21.941  40.303  77.335  1.00 21.32      3SG 
ATOM   6039  HA1 GLY     5      21.521  40.673  78.260  1.00   .00      3SG 
ATOM   6040  HA2 GLY     5      22.921  39.855  77.429  1.00   .00      3SG 
ATOM   6041  C   GLY     5      21.008  39.305  76.743  1.00 20.45      3SG 
ATOM   6042  O   GLY     5      19.831  39.256  77.091  1.00 18.92      3SG 
ATOM   6043  N   ILE     6      21.523  38.477  75.807  1.00 19.76      3SG 
ATOM   6044  HN  ILE     6      22.482  38.528  75.543  1.00   .00      3SG 
ATOM   6045  CA  ILE     6      20.743  37.468  75.130  1.00 20.73      3SG 
ATOM   6046  HA  ILE     6      19.720  37.811  75.048  1.00   .00      3SG 
ATOM   6047  CB  ILE     6      21.254  37.157  73.725  1.00 20.59      3SG 
ATOM   6048  HB  ILE     6      22.300  36.778  73.788  1.00   .00      3SG 
ATOM   6049  CG2 ILE     6      20.373  36.059  73.082  1.00 24.96      3SG 
ATOM   6050 HG21 ILE     6      20.406  35.123  73.675  1.00   .00      3SG 
ATOM   6051 HG22 ILE     6      20.733  35.815  72.061  1.00   .00      3SG 
ATOM   6052 HG23 ILE     6      19.319  36.400  73.014  1.00   .00      3SG 
ATOM   6053  CG1 ILE     6      21.271  38.461  72.883  1.00 23.94      3SG 
ATOM   6054 HG11 ILE     6      21.895  39.225  73.396  1.00   .00      3SG 
ATOM   6055 HG12 ILE     6      20.235  38.860  72.818  1.00   .00      3SG 
ATOM   6056  CD  ILE     6      21.829  38.285  71.468  1.00 24.00      3SG 
ATOM   6057  HD1 ILE     6      21.866  39.265  70.947  1.00   .00      3SG 
ATOM   6058  HD2 ILE     6      21.193  37.602  70.868  1.00   .00      3SG 
ATOM   6059  HD3 ILE     6      22.859  37.870  71.507  1.00   .00      3SG 
ATOM   6060  C   ILE     6      20.779  36.249  76.012  1.00 24.20      3SG 
ATOM   6061  O   ILE     6      21.829  35.641  76.213  1.00 26.65      3SG 
ATOM   6062  N   PHE     7      19.607  35.901  76.590  1.00 20.76      3SG 
ATOM   6063  HN  PHE     7      18.772  36.412  76.407  1.00   .00      3SG 
ATOM   6064  CA  PHE     7      19.474  34.827  77.544  1.00 20.57      3SG 
ATOM   6065  HA  PHE     7      20.441  34.604  77.975  1.00   .00      3SG 
ATOM   6066  CB  PHE     7      18.465  35.154  78.680  1.00 23.02      3SG 
ATOM   6067  HB1 PHE     7      18.490  34.374  79.469  1.00   .00      3SG 
ATOM   6068  HB2 PHE     7      17.433  35.218  78.268  1.00   .00      3SG 
ATOM   6069  CG  PHE     7      18.803  36.474  79.329  1.00   .00      3SG 
ATOM   6070  CD1 PHE     7      17.864  37.521  79.328  1.00   .00      3SG 
ATOM   6071  HD1 PHE     7      16.896  37.364  78.879  1.00   .00      3SG 
ATOM   6072  CE1 PHE     7      18.173  38.765  79.889  1.00   .00      3SG 
ATOM   6073  HE1 PHE     7      17.445  39.564  79.871  1.00   .00      3SG 
ATOM   6074  CZ  PHE     7      19.428  38.973  80.474  1.00   .00      3SG 
ATOM   6075  HZ  PHE     7      19.669  39.934  80.906  1.00   .00      3SG 
ATOM   6076  CD2 PHE     7      20.056  36.693  79.929  1.00   .00      3SG 
ATOM   6077  HD2 PHE     7      20.792  35.903  79.948  1.00   .00      3SG 
ATOM   6078  CE2 PHE     7      20.369  37.936  80.496  1.00   .00      3SG 
ATOM   6079  HE2 PHE     7      21.337  38.096  80.947  1.00   .00      3SG 
ATOM   6080  C   PHE     7      18.993  33.608  76.806  1.00 21.58      3SG 
ATOM   6081  O   PHE     7      18.753  33.648  75.600  1.00 20.73      3SG 
ATOM   6082  N   PHE     8      18.836  32.483  77.540  1.00 19.38      3SG 
ATOM   6083  HN  PHE     8      19.043  32.474  78.514  1.00   .00      3SG 
ATOM   6084  CA  PHE     8      18.403  31.217  76.992  1.00 24.51      3SG 
ATOM   6085  HA  PHE     8      18.789  31.123  75.988  1.00   .00      3SG 
ATOM   6086  CB  PHE     8      18.884  30.009  77.838  1.00 23.60      3SG 
ATOM   6087  HB1 PHE     8      18.672  29.051  77.318  1.00   .00      3SG 
ATOM   6088  HB2 PHE     8      18.384  30.004  78.830  1.00   .00      3SG 
ATOM   6089  CG  PHE     8      20.375  30.095  78.048  1.00   .00      3SG 
ATOM   6090  CD1 PHE     8      21.254  30.087  76.950  1.00   .00      3SG 
ATOM   6091  HD1 PHE     8      20.860  29.988  75.950  1.00   .00      3SG 
ATOM   6092  CE1 PHE     8      22.636  30.207  77.140  1.00   .00      3SG 
ATOM   6093  HE1 PHE     8      23.303  30.204  76.290  1.00   .00      3SG 
ATOM   6094  CZ  PHE     8      23.156  30.324  78.435  1.00   .00      3SG 
ATOM   6095  HZ  PHE     8      24.222  30.414  78.583  1.00   .00      3SG 
ATOM   6096  CD2 PHE     8      20.910  30.208  79.343  1.00   .00      3SG 
ATOM   6097  HD2 PHE     8      20.250  30.217  80.198  1.00   .00      3SG 
ATOM   6098  CE2 PHE     8      22.293  30.322  79.537  1.00   .00      3SG 
ATOM   6099  HE2 PHE     8      22.693  30.411  80.536  1.00   .00      3SG 
ATOM   6100  C   PHE     8      16.899  31.210  76.908  1.00 21.46      3SG 
ATOM   6101  O   PHE     8      16.256  32.233  77.131  1.00 18.69      3SG 
ATOM   6102  N   ILE     9      16.303  30.055  76.550  1.00 18.50      3SG 
ATOM   6103  HN  ILE     9      16.833  29.233  76.359  1.00   .00      3SG 
ATOM   6104  CA  ILE     9      14.883  29.936  76.312  1.00 19.53      3SG 
ATOM   6105  HA  ILE     9      14.459  30.928  76.251  1.00   .00      3SG 
ATOM   6106  CB  ILE     9      14.639  29.250  74.975  1.00 17.17      3SG 
ATOM   6107  HB  ILE     9      15.409  29.659  74.281  1.00   .00      3SG 
ATOM   6108  CG2 ILE     9      14.822  27.724  75.064  1.00   .00      3SG 
ATOM   6109 HG21 ILE     9      15.774  27.474  75.578  1.00   .00      3SG 
ATOM   6110 HG22 ILE     9      14.843  27.279  74.047  1.00   .00      3SG 
ATOM   6111 HG23 ILE     9      13.978  27.267  75.620  1.00   .00      3SG 
ATOM   6112  CG1 ILE     9      13.295  29.633  74.349  1.00   .00      3SG 
ATOM   6113 HG11 ILE     9      13.096  30.700  74.578  1.00   .00      3SG 
ATOM   6114 HG12 ILE     9      12.499  28.999  74.785  1.00   .00      3SG 
ATOM   6115  CD  ILE     9      13.291  29.480  72.838  1.00   .00      3SG 
ATOM   6116  HD1 ILE     9      13.437  28.420  72.542  1.00   .00      3SG 
ATOM   6117  HD2 ILE     9      14.118  30.091  72.420  1.00   .00      3SG 
ATOM   6118  HD3 ILE     9      12.340  29.846  72.400  1.00   .00      3SG 
ATOM   6119  C   ILE     9      14.200  29.212  77.489  1.00 25.09      3SG 
ATOM   6120  OT1 ILE     9      14.914  28.585  78.318  1.00   .00      3SG 
ATOM   6121  OT2 ILE     9      12.946  29.294  77.581  1.00 24.32      3SG 
TER
REMARK PEPTIDE : 58
REMARK SEQUENCE : VLSSIGIFPI
ATOM   5961  N   VAL     0      25.133  45.335  62.588  1.00 21.85      3SG 
ATOM   5962  HT1 VAL     0      24.272  45.914  62.661  1.00   .00      3SG 
ATOM   5963  HT2 VAL     0      24.907  44.456  62.074  1.00   .00      3SG 
ATOM   5964  HT3 VAL     0      25.862  45.860  62.063  1.00   .00      3SG 
ATOM   5965  CA  VAL     0      25.612  44.999  63.951  1.00 18.91      3SG 
ATOM   5966  HA  VAL     0      26.511  44.414  63.832  1.00   .00      3SG 
ATOM   5967  CB  VAL     0      25.914  46.290  64.728  1.00 21.47      3SG 
ATOM   5968  HB  VAL     0      25.444  47.154  64.207  1.00   .00      3SG 
ATOM   5969  CG1 VAL     0      25.358  46.330  66.164  1.00   .00      3SG 
ATOM   5970 HG11 VAL     0      24.252  46.255  66.159  1.00   .00      3SG 
ATOM   5971 HG12 VAL     0      25.637  47.292  66.645  1.00   .00      3SG 
ATOM   5972 HG13 VAL     0      25.763  45.512  66.779  1.00   .00      3SG 
ATOM   5973  CG2 VAL     0      27.436  46.516  64.729  1.00   .00      3SG 
ATOM   5974 HG21 VAL     0      27.820  46.597  63.694  1.00   .00      3SG 
ATOM   5975 HG22 VAL     0      27.956  45.686  65.245  1.00   .00      3SG 
ATOM   5976 HG23 VAL     0      27.680  47.453  65.271  1.00   .00      3SG 
ATOM   5977  C   VAL     0      24.563  44.131  64.576  1.00 16.97      3SG 
ATOM   5978  O   VAL     0      23.379  44.428  64.471  1.00 17.24      3SG 
ATOM   5979  N   LEU     1      24.977  43.018  65.229  1.00 17.25      3SG 
ATOM   5980  HN  LEU     1      25.940  42.751  65.223  1.00   .00      3SG 
ATOM   5981  CA  LEU     1      24.088  42.111  65.926  1.00 16.10      3SG 
ATOM   5982  HA  LEU     1      23.194  41.969  65.335  1.00   .00      3SG 
ATOM   5983  CB  LEU     1      24.764  40.747  66.213  1.00 16.65      3SG 
ATOM   5984  HB1 LEU     1      24.111  40.106  66.845  1.00   .00      3SG 
ATOM   5985  HB2 LEU     1      25.696  40.934  66.788  1.00   .00      3SG 
ATOM   5986  CG  LEU     1      25.142  39.929  64.962  1.00 20.17      3SG 
ATOM   5987  HG  LEU     1      25.650  40.596  64.232  1.00   .00      3SG 
ATOM   5988  CD1 LEU     1      26.125  38.814  65.343  1.00 21.73      3SG 
ATOM   5989 HD11 LEU     1      27.082  39.246  65.705  1.00   .00      3SG 
ATOM   5990 HD12 LEU     1      26.336  38.175  64.464  1.00   .00      3SG 
ATOM   5991 HD13 LEU     1      25.693  38.177  66.144  1.00   .00      3SG 
ATOM   5992  CD2 LEU     1      23.912  39.330  64.271  1.00 22.59      3SG 
ATOM   5993 HD21 LEU     1      24.214  38.780  63.355  1.00   .00      3SG 
ATOM   5994 HD22 LEU     1      23.187  40.119  63.986  1.00   .00      3SG 
ATOM   5995 HD23 LEU     1      23.423  38.616  64.964  1.00   .00      3SG 
ATOM   5996  C   LEU     1      23.697  42.695  67.261  1.00 17.56      3SG 
ATOM   5997  O   LEU     1      24.236  43.711  67.695  1.00 17.15      3SG 
ATOM   5998  N   SER     2      22.742  42.038  67.959  1.00 15.28      3SG 
ATOM   5999  HN  SER     2      22.292  41.228  67.588  1.00   .00      3SG 
ATOM   6000  CA  SER     2      22.284  42.447  69.268  1.00 16.18      3SG 
ATOM   6001  HA  SER     2      22.071  43.506  69.232  1.00   .00      3SG 
ATOM   6002  CB  SER     2      21.013  41.695  69.732  1.00 15.79      3SG 
ATOM   6003  HB1 SER     2      20.706  42.047  70.740  1.00   .00      3SG 
ATOM   6004  HB2 SER     2      21.207  40.602  69.775  1.00   .00      3SG 
ATOM   6005  OG  SER     2      19.939  41.928  68.830  1.00   .00      3SG 
ATOM   6006  HG1 SER     2      19.187  41.435  69.165  1.00   .00      3SG 
ATOM   6007  C   SER     2      23.362  42.197  70.289  1.00 21.16      3SG 
ATOM   6008  O   SER     2      23.858  41.078  70.423  1.00 15.98      3SG 
ATOM   6009  N   SER     3      23.753  43.267  71.020  1.00 20.27      3SG 
ATOM   6010  HN  SER     3      23.347  44.163  70.866  1.00   .00      3SG 
ATOM   6011  CA  SER     3      24.767  43.222  72.052  1.00 22.28      3SG 
ATOM   6012  HA  SER     3      25.540  42.527  71.756  1.00   .00      3SG 
ATOM   6013  CB  SER     3      25.397  44.608  72.331  1.00   .00      3SG 
ATOM   6014  HB1 SER     3      26.115  44.541  73.177  1.00   .00      3SG 
ATOM   6015  HB2 SER     3      24.612  45.352  72.584  1.00   .00      3SG 
ATOM   6016  OG  SER     3      26.100  45.072  71.183  1.00   .00      3SG 
ATOM   6017  HG1 SER     3      26.422  45.950  71.403  1.00   .00      3SG 
ATOM   6018  C   SER     3      24.113  42.698  73.299  1.00 23.67      3SG 
ATOM   6019  O   SER     3      24.408  41.588  73.738  1.00 23.85      3SG 
ATOM   6020  N   ILE     4      23.158  43.476  73.859  1.00 18.40      3SG 
ATOM   6021  HN  ILE     4      22.970  44.394  73.521  1.00   .00      3SG 
ATOM   6022  CA  ILE     4      22.193  42.969  74.805  1.00 21.55      3SG 
ATOM   6023  HA  ILE     4      22.510  42.000  75.168  1.00   .00      3SG 
ATOM   6024  CB  ILE     4      21.938  43.861  76.016  1.00 25.38      3SG 
ATOM   6025  HB  ILE     4      21.147  43.390  76.644  1.00   .00      3SG 
ATOM   6026  CG2 ILE     4      23.237  43.875  76.853  1.00 28.47      3SG 
ATOM   6027 HG21 ILE     4      24.050  44.393  76.303  1.00   .00      3SG 
ATOM   6028 HG22 ILE     4      23.563  42.837  77.073  1.00   .00      3SG 
ATOM   6029 HG23 ILE     4      23.075  44.398  77.818  1.00   .00      3SG 
ATOM   6030  CG1 ILE     4      21.450  45.285  75.640  1.00 26.42      3SG 
ATOM   6031 HG11 ILE     4      20.556  45.208  74.985  1.00   .00      3SG 
ATOM   6032 HG12 ILE     4      22.246  45.809  75.069  1.00   .00      3SG 
ATOM   6033  CD  ILE     4      21.060  46.133  76.856  1.00 31.45      3SG 
ATOM   6034  HD1 ILE     4      21.942  46.330  77.500  1.00   .00      3SG 
ATOM   6035  HD2 ILE     4      20.290  45.609  77.460  1.00   .00      3SG 
ATOM   6036  HD3 ILE     4      20.644  47.109  76.526  1.00   .00      3SG 
ATOM   6037  C   ILE     4      20.933  42.770  74.009  1.00 20.58      3SG 
ATOM   6038  O   ILE     4      20.685  43.465  73.023  1.00 22.90      3SG 
ATOM   6039  N   GLY     5      20.115  41.778  74.404  1.00 23.14      3SG 
ATOM   6040  HN  GLY     5      20.316  41.203  75.193  1.00   .00      3SG 
ATOM   6041  CA  GLY     5      18.914  41.490  73.673  1.00 21.32      3SG 
ATOM   6042  HA1 GLY     5      19.133  41.479  72.614  1.00   .00      3SG 
ATOM   6043  HA2 GLY     5      18.159  42.207  73.960  1.00   .00      3SG 
ATOM   6044  C   GLY     5      18.461  40.132  74.068  1.00 20.45      3SG 
ATOM   6045  O   GLY     5      17.560  39.983  74.890  1.00 18.92      3SG 
ATOM   6046  N   ILE     6      19.085  39.101  73.459  1.00 19.76      3SG 
ATOM   6047  HN  ILE     6      19.856  39.258  72.848  1.00   .00      3SG 
ATOM   6048  CA  ILE     6      18.632  37.734  73.533  1.00 20.73      3SG 
ATOM   6049  HA  ILE     6      17.550  37.752  73.526  1.00   .00      3SG 
ATOM   6050  CB  ILE     6      19.081  36.906  72.330  1.00 20.59      3SG 
ATOM   6051  HB  ILE     6      18.621  35.893  72.402  1.00   .00      3SG 
ATOM   6052  CG2 ILE     6      18.519  37.593  71.062  1.00 24.96      3SG 
ATOM   6053 HG21 ILE     6      17.426  37.761  71.166  1.00   .00      3SG 
ATOM   6054 HG22 ILE     6      18.690  36.959  70.168  1.00   .00      3SG 
ATOM   6055 HG23 ILE     6      19.014  38.572  70.887  1.00   .00      3SG 
ATOM   6056  CG1 ILE     6      20.620  36.722  72.257  1.00 23.94      3SG 
ATOM   6057 HG11 ILE     6      20.989  36.297  73.215  1.00   .00      3SG 
ATOM   6058 HG12 ILE     6      21.103  37.714  72.119  1.00   .00      3SG 
ATOM   6059  CD  ILE     6      21.072  35.785  71.131  1.00 24.00      3SG 
ATOM   6060  HD1 ILE     6      20.603  34.784  71.247  1.00   .00      3SG 
ATOM   6061  HD2 ILE     6      22.176  35.662  71.164  1.00   .00      3SG 
ATOM   6062  HD3 ILE     6      20.800  36.194  70.136  1.00   .00      3SG 
ATOM   6063  C   ILE     6      19.061  37.081  74.826  1.00 24.20      3SG 
ATOM   6064  O   ILE     6      20.027  37.493  75.467  1.00 26.65      3SG 
ATOM   6065  N   PHE     7      18.305  36.038  75.229  1.00 20.76      3SG 
ATOM   6066  HN  PHE     7      17.518  35.742  74.693  1.00   .00      3SG 
ATOM   6067  CA  PHE     7      18.574  35.217  76.384  1.00 20.57      3SG 
ATOM   6068  HA  PHE     7      19.607  35.327  76.683  1.00   .00      3SG 
ATOM   6069  CB  PHE     7      17.579  35.493  77.551  1.00 23.02      3SG 
ATOM   6070  HB1 PHE     7      17.354  34.570  78.126  1.00   .00      3SG 
ATOM   6071  HB2 PHE     7      16.620  35.885  77.150  1.00   .00      3SG 
ATOM   6072  CG  PHE     7      18.139  36.491  78.529  1.00   .00      3SG 
ATOM   6073  CD1 PHE     7      18.629  36.054  79.774  1.00   .00      3SG 
ATOM   6074  HD1 PHE     7      18.626  35.001  80.012  1.00   .00      3SG 
ATOM   6075  CE1 PHE     7      19.110  36.971  80.717  1.00   .00      3SG 
ATOM   6076  HE1 PHE     7      19.479  36.625  81.671  1.00   .00      3SG 
ATOM   6077  CZ  PHE     7      19.103  38.340  80.425  1.00   .00      3SG 
ATOM   6078  HZ  PHE     7      19.467  39.052  81.152  1.00   .00      3SG 
ATOM   6079  CD2 PHE     7      18.154  37.867  78.242  1.00   .00      3SG 
ATOM   6080  HD2 PHE     7      17.787  38.222  77.291  1.00   .00      3SG 
ATOM   6081  CE2 PHE     7      18.624  38.787  79.188  1.00   .00      3SG 
ATOM   6082  HE2 PHE     7      18.612  39.842  78.969  1.00   .00      3SG 
ATOM   6083  C   PHE     7      18.342  33.802  75.907  1.00 21.58      3SG 
ATOM   6084  O   PHE     7      17.759  33.621  74.835  1.00 20.73      3SG 
ATOM   6085  N   PRO     8      18.729  32.771  76.669  1.00 19.38      3SG 
ATOM   6086  CD  PRO     8      19.842  32.833  77.621  1.00   .00      3SG 
ATOM   6087  HD1 PRO     8      19.456  33.190  78.600  1.00   .00      3SG 
ATOM   6088  HD2 PRO     8      20.659  33.496  77.259  1.00   .00      3SG 
ATOM   6089  CA  PRO     8      18.278  31.399  76.459  1.00 24.51      3SG 
ATOM   6090  HA  PRO     8      18.498  31.107  75.445  1.00   .00      3SG 
ATOM   6091  CB  PRO     8      19.047  30.586  77.511  1.00 23.60      3SG 
ATOM   6092  HB1 PRO     8      19.250  29.552  77.166  1.00   .00      3SG 
ATOM   6093  HB2 PRO     8      18.488  30.551  78.473  1.00   .00      3SG 
ATOM   6094  CG  PRO     8      20.332  31.388  77.728  1.00   .00      3SG 
ATOM   6095  HG1 PRO     8      20.815  31.166  78.699  1.00   .00      3SG 
ATOM   6096  HG2 PRO     8      21.044  31.181  76.898  1.00   .00      3SG 
ATOM   6097  C   PRO     8      16.795  31.268  76.669  1.00 21.46      3SG 
ATOM   6098  O   PRO     8      16.177  32.192  77.183  1.00 18.69      3SG 
ATOM   6099  N   ILE     9      16.213  30.136  76.241  1.00 18.50      3SG 
ATOM   6100  HN  ILE     9      16.752  29.400  75.836  1.00   .00      3SG 
ATOM   6101  CA  ILE     9      14.786  29.973  76.137  1.00 19.53      3SG 
ATOM   6102  HA  ILE     9      14.354  30.951  75.972  1.00   .00      3SG 
ATOM   6103  CB  ILE     9      14.481  29.116  74.917  1.00 17.17      3SG 
ATOM   6104  HB  ILE     9      15.366  29.175  74.249  1.00   .00      3SG 
ATOM   6105  CG2 ILE     9      14.309  27.625  75.272  1.00   .00      3SG 
ATOM   6106 HG21 ILE     9      14.308  27.001  74.356  1.00   .00      3SG 
ATOM   6107 HG22 ILE     9      13.359  27.453  75.817  1.00   .00      3SG 
ATOM   6108 HG23 ILE     9      15.159  27.298  75.907  1.00   .00      3SG 
ATOM   6109  CG1 ILE     9      13.357  29.726  74.067  1.00   .00      3SG 
ATOM   6110 HG11 ILE     9      13.678  30.733  73.720  1.00   .00      3SG 
ATOM   6111 HG12 ILE     9      12.459  29.847  74.692  1.00   .00      3SG 
ATOM   6112  CD  ILE     9      13.008  28.865  72.863  1.00   .00      3SG 
ATOM   6113  HD1 ILE     9      12.417  29.448  72.126  1.00   .00      3SG 
ATOM   6114  HD2 ILE     9      12.405  27.995  73.192  1.00   .00      3SG 
ATOM   6115  HD3 ILE     9      13.927  28.487  72.375  1.00   .00      3SG 
ATOM   6116  C   ILE     9      14.187  29.409  77.444  1.00 25.09      3SG 
ATOM   6117  OT1 ILE     9      14.962  28.930  78.315  1.00   .00      3SG 
ATOM   6118  OT2 ILE     9      12.935  29.459  77.587  1.00 24.32      3SG 
TER
REMARK PEPTIDE : 60
REMARK SEQUENCE : RVTGIGLLTG
ATOM   5961  N   ARG     0      24.935  45.890  62.671  1.00 21.85      3SG 
ATOM   5962  HT1 ARG     0      25.682  46.437  62.193  1.00   .00      3SG 
ATOM   5963  HT2 ARG     0      24.219  46.535  63.059  1.00   .00      3SG 
ATOM   5964  HT3 ARG     0      24.488  45.253  61.979  1.00   .00      3SG 
ATOM   5965  CA  ARG     0      25.525  45.081  63.765  1.00 18.91      3SG 
ATOM   5966  HA  ARG     0      26.303  44.470  63.329  1.00   .00      3SG 
ATOM   5967  CB  ARG     0      26.102  45.980  64.889  1.00 21.47      3SG 
ATOM   5968  HB1 ARG     0      26.093  45.418  65.850  1.00   .00      3SG 
ATOM   5969  HB2 ARG     0      25.474  46.884  65.043  1.00   .00      3SG 
ATOM   5970  CG  ARG     0      27.566  46.375  64.651  1.00   .00      3SG 
ATOM   5971  HG1 ARG     0      27.635  47.160  63.874  1.00   .00      3SG 
ATOM   5972  HG2 ARG     0      28.084  45.483  64.239  1.00   .00      3SG 
ATOM   5973  CD  ARG     0      28.269  46.833  65.938  1.00   .00      3SG 
ATOM   5974  HD1 ARG     0      27.900  46.254  66.809  1.00   .00      3SG 
ATOM   5975  HD2 ARG     0      28.090  47.913  66.123  1.00   .00      3SG 
ATOM   5976  NE  ARG     0      29.740  46.559  65.817  1.00   .00      3SG 
ATOM   5977  HE  ARG     0      30.038  45.888  65.139  1.00   .00      3SG 
ATOM   5978  CZ  ARG     0      30.647  46.997  66.735  1.00   .00      3SG 
ATOM   5979  NH1 ARG     0      30.298  47.889  67.700  1.00   .00      3SG 
ATOM   5980 HH11 ARG     0      30.981  48.201  68.358  1.00   .00      3SG 
ATOM   5981 HH12 ARG     0      29.370  48.253  67.726  1.00   .00      3SG 
ATOM   5982  NH2 ARG     0      31.921  46.524  66.699  1.00   .00      3SG 
ATOM   5983 HH21 ARG     0      32.592  46.841  67.367  1.00   .00      3SG 
ATOM   5984 HH22 ARG     0      32.182  45.845  66.015  1.00   .00      3SG 
ATOM   5985  C   ARG     0      24.506  44.166  64.365  1.00 16.97      3SG 
ATOM   5986  O   ARG     0      23.318  44.459  64.345  1.00 17.24      3SG 
ATOM   5987  N   VAL     1      24.981  43.034  64.926  1.00 17.25      3SG 
ATOM   5988  HN  VAL     1      25.957  42.824  64.850  1.00   .00      3SG 
ATOM   5989  CA  VAL     1      24.229  42.002  65.607  1.00 16.10      3SG 
ATOM   5990  HA  VAL     1      23.296  41.843  65.084  1.00   .00      3SG 
ATOM   5991  CB  VAL     1      25.083  40.724  65.548  1.00 16.65      3SG 
ATOM   5992  HB  VAL     1      26.138  41.002  65.776  1.00   .00      3SG 
ATOM   5993  CG1 VAL     1      24.700  39.601  66.521  1.00   .00      3SG 
ATOM   5994 HG11 VAL     1      24.728  39.945  67.574  1.00   .00      3SG 
ATOM   5995 HG12 VAL     1      25.418  38.758  66.423  1.00   .00      3SG 
ATOM   5996 HG13 VAL     1      23.695  39.213  66.280  1.00   .00      3SG 
ATOM   5997  CG2 VAL     1      25.026  40.183  64.103  1.00   .00      3SG 
ATOM   5998 HG21 VAL     1      23.989  39.880  63.847  1.00   .00      3SG 
ATOM   5999 HG22 VAL     1      25.687  39.296  64.003  1.00   .00      3SG 
ATOM   6000 HG23 VAL     1      25.359  40.946  63.370  1.00   .00      3SG 
ATOM   6001  C   VAL     1      23.905  42.506  67.012  1.00 17.56      3SG 
ATOM   6002  O   VAL     1      24.484  43.486  67.476  1.00 17.15      3SG 
ATOM   6003  N   THR     2      22.929  41.881  67.719  1.00 15.28      3SG 
ATOM   6004  HN  THR     2      22.449  41.094  67.335  1.00   .00      3SG 
ATOM   6005  CA  THR     2      22.502  42.277  69.053  1.00 16.18      3SG 
ATOM   6006  HA  THR     2      22.470  43.358  69.090  1.00   .00      3SG 
ATOM   6007  CB  THR     2      21.131  41.722  69.435  1.00 15.79      3SG 
ATOM   6008  HB  THR     2      21.165  40.612  69.505  1.00   .00      3SG 
ATOM   6009  OG1 THR     2      20.173  42.055  68.441  1.00   .00      3SG 
ATOM   6010  HG1 THR     2      20.347  41.482  67.690  1.00   .00      3SG 
ATOM   6011  CG2 THR     2      20.642  42.305  70.779  1.00   .00      3SG 
ATOM   6012 HG21 THR     2      20.644  43.415  70.744  1.00   .00      3SG 
ATOM   6013 HG22 THR     2      21.285  41.971  71.619  1.00   .00      3SG 
ATOM   6014 HG23 THR     2      19.606  41.963  70.989  1.00   .00      3SG 
ATOM   6015  C   THR     2      23.510  41.774  70.057  1.00 21.16      3SG 
ATOM   6016  O   THR     2      23.949  40.629  69.983  1.00 15.98      3SG 
ATOM   6017  N   GLY     3      23.912  42.625  71.027  1.00 20.27      3SG 
ATOM   6018  HN  GLY     3      23.568  43.559  71.083  1.00   .00      3SG 
ATOM   6019  CA  GLY     3      24.851  42.223  72.046  1.00 22.28      3SG 
ATOM   6020  HA1 GLY     3      25.839  42.501  71.717  1.00   .00      3SG 
ATOM   6021  HA2 GLY     3      24.737  41.169  72.264  1.00   .00      3SG 
ATOM   6022  C   GLY     3      24.544  42.982  73.288  1.00 23.67      3SG 
ATOM   6023  O   GLY     3      25.376  43.738  73.785  1.00 23.85      3SG 
ATOM   6024  N   ILE     4      23.319  42.776  73.815  1.00 18.40      3SG 
ATOM   6025  HN  ILE     4      22.672  42.166  73.368  1.00   .00      3SG 
ATOM   6026  CA  ILE     4      22.856  43.375  75.044  1.00 21.55      3SG 
ATOM   6027  HA  ILE     4      23.603  44.055  75.430  1.00   .00      3SG 
ATOM   6028  CB  ILE     4      21.540  44.131  74.875  1.00 25.38      3SG 
ATOM   6029  HB  ILE     4      20.747  43.438  74.516  1.00   .00      3SG 
ATOM   6030  CG2 ILE     4      21.111  44.718  76.240  1.00 28.47      3SG 
ATOM   6031 HG21 ILE     4      21.885  45.418  76.618  1.00   .00      3SG 
ATOM   6032 HG22 ILE     4      20.961  43.919  76.994  1.00   .00      3SG 
ATOM   6033 HG23 ILE     4      20.154  45.271  76.145  1.00   .00      3SG 
ATOM   6034  CG1 ILE     4      21.717  45.241  73.804  1.00 26.42      3SG 
ATOM   6035 HG11 ILE     4      22.107  44.793  72.864  1.00   .00      3SG 
ATOM   6036 HG12 ILE     4      22.473  45.970  74.167  1.00   .00      3SG 
ATOM   6037  CD  ILE     4      20.427  45.985  73.451  1.00 31.45      3SG 
ATOM   6038  HD1 ILE     4      20.626  46.749  72.670  1.00   .00      3SG 
ATOM   6039  HD2 ILE     4      20.000  46.499  74.337  1.00   .00      3SG 
ATOM   6040  HD3 ILE     4      19.675  45.270  73.056  1.00   .00      3SG 
ATOM   6041  C   ILE     4      22.734  42.223  76.005  1.00 20.58      3SG 
ATOM   6042  O   ILE     4      23.472  42.142  76.986  1.00 22.90      3SG 
ATOM   6043  N   GLY     5      21.813  41.278  75.721  1.00 23.14      3SG 
ATOM   6044  HN  GLY     5      21.203  41.354  74.936  1.00   .00      3SG 
ATOM   6045  CA  GLY     5      21.677  40.094  76.527  1.00 21.32      3SG 
ATOM   6046  HA1 GLY     5      21.272  40.381  77.487  1.00   .00      3SG 
ATOM   6047  HA2 GLY     5      22.634  39.594  76.577  1.00   .00      3SG 
ATOM   6048  C   GLY     5      20.698  39.205  75.837  1.00 20.45      3SG 
ATOM   6049  O   GLY     5      19.491  39.321  76.040  1.00 18.92      3SG 
ATOM   6050  N   LEU     6      21.209  38.284  74.989  1.00 19.76      3SG 
ATOM   6051  HN  LEU     6      22.192  38.203  74.842  1.00   .00      3SG 
ATOM   6052  CA  LEU     6      20.395  37.342  74.260  1.00 20.73      3SG 
ATOM   6053  HA  LEU     6      19.420  37.778  74.088  1.00   .00      3SG 
ATOM   6054  CB  LEU     6      21.037  36.949  72.908  1.00 20.59      3SG 
ATOM   6055  HB1 LEU     6      21.895  36.264  73.084  1.00   .00      3SG 
ATOM   6056  HB2 LEU     6      21.453  37.867  72.435  1.00   .00      3SG 
ATOM   6057  CG  LEU     6      20.062  36.306  71.898  1.00   .00      3SG 
ATOM   6058  HG  LEU     6      19.437  35.557  72.438  1.00   .00      3SG 
ATOM   6059  CD1 LEU     6      20.837  35.546  70.808  1.00   .00      3SG 
ATOM   6060 HD11 LEU     6      21.502  36.244  70.260  1.00   .00      3SG 
ATOM   6061 HD12 LEU     6      20.139  35.076  70.085  1.00   .00      3SG 
ATOM   6062 HD13 LEU     6      21.460  34.749  71.268  1.00   .00      3SG 
ATOM   6063  CD2 LEU     6      19.126  37.361  71.276  1.00   .00      3SG 
ATOM   6064 HD21 LEU     6      19.723  38.163  70.792  1.00   .00      3SG 
ATOM   6065 HD22 LEU     6      18.477  37.820  72.050  1.00   .00      3SG 
ATOM   6066 HD23 LEU     6      18.480  36.898  70.503  1.00   .00      3SG 
ATOM   6067  C   LEU     6      20.259  36.119  75.127  1.00 24.20      3SG 
ATOM   6068  O   LEU     6      21.254  35.467  75.441  1.00 26.65      3SG 
ATOM   6069  N   LEU     7      19.020  35.810  75.574  1.00 20.76      3SG 
ATOM   6070  HN  LEU     7      18.219  36.333  75.297  1.00   .00      3SG 
ATOM   6071  CA  LEU     7      18.786  34.776  76.555  1.00 20.57      3SG 
ATOM   6072  HA  LEU     7      19.726  34.461  76.985  1.00   .00      3SG 
ATOM   6073  CB  LEU     7      17.861  35.239  77.707  1.00 23.02      3SG 
ATOM   6074  HB1 LEU     7      17.731  34.410  78.437  1.00   .00      3SG 
ATOM   6075  HB2 LEU     7      16.858  35.488  77.294  1.00   .00      3SG 
ATOM   6076  CG  LEU     7      18.386  36.472  78.481  1.00 30.16      3SG 
ATOM   6077  HG  LEU     7      18.420  37.332  77.771  1.00   .00      3SG 
ATOM   6078  CD1 LEU     7      19.808  36.281  79.046  1.00   .00      3SG 
ATOM   6079 HD11 LEU     7      19.841  35.397  79.717  1.00   .00      3SG 
ATOM   6080 HD12 LEU     7      20.109  37.178  79.629  1.00   .00      3SG 
ATOM   6081 HD13 LEU     7      20.547  36.139  78.231  1.00   .00      3SG 
ATOM   6082  CD2 LEU     7      17.413  36.846  79.609  1.00   .00      3SG 
ATOM   6083 HD21 LEU     7      17.739  37.786  80.102  1.00   .00      3SG 
ATOM   6084 HD22 LEU     7      17.376  36.040  80.372  1.00   .00      3SG 
ATOM   6085 HD23 LEU     7      16.390  36.994  79.205  1.00   .00      3SG 
ATOM   6086  C   LEU     7      18.180  33.570  75.899  1.00 21.58      3SG 
ATOM   6087  O   LEU     7      17.734  33.610  74.753  1.00 20.73      3SG 
ATOM   6088  N   THR     8      18.180  32.448  76.655  1.00 19.38      3SG 
ATOM   6089  HN  THR     8      18.538  32.458  77.585  1.00   .00      3SG 
ATOM   6090  CA  THR     8      17.735  31.149  76.212  1.00 24.51      3SG 
ATOM   6091  HA  THR     8      18.009  31.038  75.173  1.00   .00      3SG 
ATOM   6092  CB  THR     8      18.361  30.011  77.016  1.00 23.60      3SG 
ATOM   6093  HB  THR     8      17.936  29.030  76.703  1.00   .00      3SG 
ATOM   6094  OG1 THR     8      18.150  30.172  78.417  1.00 39.91      3SG 
ATOM   6095  HG1 THR     8      17.224  29.960  78.565  1.00   .00      3SG 
ATOM   6096  CG2 THR     8      19.878  29.988  76.742  1.00 16.17      3SG 
ATOM   6097 HG21 THR     8      20.349  30.961  76.992  1.00   .00      3SG 
ATOM   6098 HG22 THR     8      20.066  29.762  75.671  1.00   .00      3SG 
ATOM   6099 HG23 THR     8      20.367  29.201  77.352  1.00   .00      3SG 
ATOM   6100  C   THR     8      16.235  31.065  76.315  1.00 21.46      3SG 
ATOM   6101  O   THR     8      15.634  31.706  77.170  1.00 18.69      3SG 
ATOM   6102  N   GLY     9      15.600  30.261  75.439  1.00 18.50      3SG 
ATOM   6103  HN  GLY     9      16.119  29.726  74.769  1.00   .00      3SG 
ATOM   6104  CA  GLY     9      14.170  30.082  75.423  1.00 19.53      3SG 
ATOM   6105  HA1 GLY     9      13.889  29.826  74.412  1.00   .00      3SG 
ATOM   6106  HA2 GLY     9      13.695  30.984  75.780  1.00   .00      3SG 
ATOM   6107  C   GLY     9      13.801  28.913  76.338  1.00 25.09      3SG 
ATOM   6108  OT1 GLY     9      14.189  27.762  76.005  1.00   .00      3SG 
ATOM   6109  OT2 GLY     9      13.120  29.152  77.371  1.00 24.32      3SG 
TER
REMARK PEPTIDE : 71
REMARK SEQUENCE : RSAFIGIDPA
ATOM   5961  N   ARG     0      25.107  46.036  62.718  1.00 21.85      3SG 
ATOM   5962  HT1 ARG     0      25.878  46.573  62.269  1.00   .00      3SG 
ATOM   5963  HT2 ARG     0      24.422  46.693  63.142  1.00   .00      3SG 
ATOM   5964  HT3 ARG     0      24.630  45.461  61.993  1.00   .00      3SG 
ATOM   5965  CA  ARG     0      25.655  45.143  63.765  1.00 18.91      3SG 
ATOM   5966  HA  ARG     0      26.404  44.514  63.304  1.00   .00      3SG 
ATOM   5967  CB  ARG     0      26.257  45.958  64.938  1.00 21.47      3SG 
ATOM   5968  HB1 ARG     0      26.278  45.321  65.847  1.00   .00      3SG 
ATOM   5969  HB2 ARG     0      25.610  46.829  65.181  1.00   .00      3SG 
ATOM   5970  CG  ARG     0      27.706  46.430  64.728  1.00   .00      3SG 
ATOM   5971  HG1 ARG     0      27.716  47.271  64.011  1.00   .00      3SG 
ATOM   5972  HG2 ARG     0      28.304  45.611  64.277  1.00   .00      3SG 
ATOM   5973  CD  ARG     0      28.344  46.844  66.065  1.00   .00      3SG 
ATOM   5974  HD1 ARG     0      28.347  45.998  66.781  1.00   .00      3SG 
ATOM   5975  HD2 ARG     0      27.757  47.676  66.511  1.00   .00      3SG 
ATOM   5976  NE  ARG     0      29.750  47.336  65.890  1.00   .00      3SG 
ATOM   5977  HE  ARG     0      29.883  48.325  65.849  1.00   .00      3SG 
ATOM   5978  CZ  ARG     0      30.862  46.566  66.060  1.00   .00      3SG 
ATOM   5979  NH1 ARG     0      30.812  45.210  66.037  1.00   .00      3SG 
ATOM   5980 HH11 ARG     0      31.657  44.683  66.107  1.00   .00      3SG 
ATOM   5981 HH12 ARG     0      29.962  44.740  65.779  1.00   .00      3SG 
ATOM   5982  NH2 ARG     0      32.061  47.182  66.256  1.00   .00      3SG 
ATOM   5983 HH21 ARG     0      32.885  46.634  66.393  1.00   .00      3SG 
ATOM   5984 HH22 ARG     0      32.113  48.179  66.281  1.00   .00      3SG 
ATOM   5985  C   ARG     0      24.573  44.267  64.313  1.00 16.97      3SG 
ATOM   5986  O   ARG     0      23.393  44.600  64.243  1.00 17.24      3SG 
ATOM   5987  N   SER     1      24.978  43.120  64.903  1.00 17.25      3SG 
ATOM   5988  HN  SER     1      25.941  42.850  64.878  1.00   .00      3SG 
ATOM   5989  CA  SER     1      24.100  42.190  65.577  1.00 16.10      3SG 
ATOM   5990  HA  SER     1      23.183  42.105  65.010  1.00   .00      3SG 
ATOM   5991  CB  SER     1      24.746  40.790  65.728  1.00 16.65      3SG 
ATOM   5992  HB1 SER     1      24.043  40.082  66.215  1.00   .00      3SG 
ATOM   5993  HB2 SER     1      25.669  40.852  66.344  1.00   .00      3SG 
ATOM   5994  OG  SER     1      25.094  40.263  64.454  1.00   .00      3SG 
ATOM   5995  HG1 SER     1      25.889  40.730  64.174  1.00   .00      3SG 
ATOM   5996  C   SER     1      23.778  42.723  66.953  1.00 17.56      3SG 
ATOM   5997  O   SER     1      24.348  43.720  67.396  1.00 17.15      3SG 
ATOM   5998  N   ALA     2      22.835  42.067  67.667  1.00 15.28      3SG 
ATOM   5999  HN  ALA     2      22.375  41.256  67.311  1.00   .00      3SG 
ATOM   6000  CA  ALA     2      22.390  42.498  68.970  1.00 16.18      3SG 
ATOM   6001  HA  ALA     2      22.292  43.575  68.957  1.00   .00      3SG 
ATOM   6002  CB  ALA     2      21.028  41.890  69.358  1.00 15.79      3SG 
ATOM   6003  HB1 ALA     2      20.697  42.258  70.352  1.00   .00      3SG 
ATOM   6004  HB2 ALA     2      21.085  40.780  69.388  1.00   .00      3SG 
ATOM   6005  HB3 ALA     2      20.261  42.177  68.608  1.00   .00      3SG 
ATOM   6006  C   ALA     2      23.404  42.121  70.016  1.00 21.16      3SG 
ATOM   6007  O   ALA     2      23.914  41.002  70.030  1.00 15.98      3SG 
ATOM   6008  N   PHE     3      23.720  43.089  70.910  1.00 20.27      3SG 
ATOM   6009  HN  PHE     3      23.282  43.983  70.859  1.00   .00      3SG 
ATOM   6010  CA  PHE     3      24.670  42.941  71.989  1.00 22.28      3SG 
ATOM   6011  HA  PHE     3      25.493  42.321  71.660  1.00   .00      3SG 
ATOM   6012  CB  PHE     3      25.195  44.306  72.516  1.00   .00      3SG 
ATOM   6013  HB1 PHE     3      25.766  44.162  73.459  1.00   .00      3SG 
ATOM   6014  HB2 PHE     3      24.354  45.003  72.716  1.00   .00      3SG 
ATOM   6015  CG  PHE     3      26.112  44.967  71.519  1.00   .00      3SG 
ATOM   6016  CD1 PHE     3      25.598  45.739  70.460  1.00   .00      3SG 
ATOM   6017  HD1 PHE     3      24.530  45.842  70.339  1.00   .00      3SG 
ATOM   6018  CE1 PHE     3      26.459  46.396  69.571  1.00   .00      3SG 
ATOM   6019  HE1 PHE     3      26.051  46.994  68.769  1.00   .00      3SG 
ATOM   6020  CZ  PHE     3      27.846  46.290  69.735  1.00   .00      3SG 
ATOM   6021  HZ  PHE     3      28.513  46.810  69.064  1.00   .00      3SG 
ATOM   6022  CD2 PHE     3      27.507  44.863  71.666  1.00   .00      3SG 
ATOM   6023  HD2 PHE     3      27.918  44.285  72.481  1.00   .00      3SG 
ATOM   6024  CE2 PHE     3      28.370  45.518  70.778  1.00   .00      3SG 
ATOM   6025  HE2 PHE     3      29.440  45.444  70.908  1.00   .00      3SG 
ATOM   6026  C   PHE     3      23.958  42.223  73.102  1.00 23.67      3SG 
ATOM   6027  O   PHE     3      24.114  41.016  73.273  1.00 23.85      3SG 
ATOM   6028  N   ILE     4      23.118  42.966  73.858  1.00 18.40      3SG 
ATOM   6029  HN  ILE     4      23.038  43.949  73.723  1.00   .00      3SG 
ATOM   6030  CA  ILE     4      22.171  42.400  74.783  1.00 21.55      3SG 
ATOM   6031  HA  ILE     4      22.467  41.390  75.035  1.00   .00      3SG 
ATOM   6032  CB  ILE     4      22.024  43.190  76.081  1.00 25.38      3SG 
ATOM   6033  HB  ILE     4      21.235  42.710  76.703  1.00   .00      3SG 
ATOM   6034  CG2 ILE     4      23.357  43.053  76.851  1.00 28.47      3SG 
ATOM   6035 HG21 ILE     4      23.269  43.495  77.865  1.00   .00      3SG 
ATOM   6036 HG22 ILE     4      24.177  43.570  76.310  1.00   .00      3SG 
ATOM   6037 HG23 ILE     4      23.627  41.982  76.964  1.00   .00      3SG 
ATOM   6038  CG1 ILE     4      21.614  44.669  75.853  1.00 26.42      3SG 
ATOM   6039 HG11 ILE     4      20.678  44.703  75.255  1.00   .00      3SG 
ATOM   6040 HG12 ILE     4      22.408  45.187  75.273  1.00   .00      3SG 
ATOM   6041  CD  ILE     4      21.364  45.444  77.152  1.00 31.45      3SG 
ATOM   6042  HD1 ILE     4      20.598  44.928  77.769  1.00   .00      3SG 
ATOM   6043  HD2 ILE     4      20.999  46.468  76.923  1.00   .00      3SG 
ATOM   6044  HD3 ILE     4      22.296  45.533  77.747  1.00   .00      3SG 
ATOM   6045  C   ILE     4      20.868  42.329  74.031  1.00 20.58      3SG 
ATOM   6046  O   ILE     4      20.597  43.150  73.154  1.00 22.90      3SG 
ATOM   6047  N   GLY     5      20.041  41.308  74.332  1.00 23.14      3SG 
ATOM   6048  HN  GLY     5      20.255  40.637  75.038  1.00   .00      3SG 
ATOM   6049  CA  GLY     5      18.811  41.121  73.607  1.00 21.32      3SG 
ATOM   6050  HA1 GLY     5      18.961  41.382  72.568  1.00   .00      3SG 
ATOM   6051  HA2 GLY     5      18.043  41.699  74.100  1.00   .00      3SG 
ATOM   6052  C   GLY     5      18.432  39.682  73.655  1.00 20.45      3SG 
ATOM   6053  O   GLY     5      17.274  39.349  73.883  1.00 18.92      3SG 
ATOM   6054  N   ILE     6      19.410  38.778  73.418  1.00 19.76      3SG 
ATOM   6055  HN  ILE     6      20.347  39.062  73.234  1.00   .00      3SG 
ATOM   6056  CA  ILE     6      19.170  37.354  73.399  1.00 20.73      3SG 
ATOM   6057  HA  ILE     6      18.179  37.183  72.999  1.00   .00      3SG 
ATOM   6058  CB  ILE     6      20.153  36.583  72.522  1.00 20.59      3SG 
ATOM   6059  HB  ILE     6      19.938  35.492  72.609  1.00   .00      3SG 
ATOM   6060  CG2 ILE     6      19.886  36.987  71.053  1.00 24.96      3SG 
ATOM   6061 HG21 ILE     6      18.813  36.849  70.803  1.00   .00      3SG 
ATOM   6062 HG22 ILE     6      20.485  36.361  70.360  1.00   .00      3SG 
ATOM   6063 HG23 ILE     6      20.155  38.051  70.884  1.00   .00      3SG 
ATOM   6064  CG1 ILE     6      21.628  36.815  72.943  1.00 23.94      3SG 
ATOM   6065 HG11 ILE     6      21.745  36.577  74.023  1.00   .00      3SG 
ATOM   6066 HG12 ILE     6      21.890  37.885  72.800  1.00   .00      3SG 
ATOM   6067  CD  ILE     6      22.625  35.954  72.164  1.00 24.00      3SG 
ATOM   6068  HD1 ILE     6      22.601  36.209  71.086  1.00   .00      3SG 
ATOM   6069  HD2 ILE     6      22.378  34.878  72.275  1.00   .00      3SG 
ATOM   6070  HD3 ILE     6      23.658  36.120  72.538  1.00   .00      3SG 
ATOM   6071  C   ILE     6      19.186  36.817  74.811  1.00 24.20      3SG 
ATOM   6072  O   ILE     6      19.861  37.348  75.692  1.00 26.65      3SG 
ATOM   6073  N   ASP     7      18.398  35.746  75.042  1.00 20.76      3SG 
ATOM   6074  HN  ASP     7      17.840  35.343  74.320  1.00   .00      3SG 
ATOM   6075  CA  ASP     7      18.291  35.073  76.310  1.00 20.57      3SG 
ATOM   6076  HA  ASP     7      19.273  35.043  76.759  1.00   .00      3SG 
ATOM   6077  CB  ASP     7      17.257  35.777  77.240  1.00 23.02      3SG 
ATOM   6078  HB1 ASP     7      16.238  35.705  76.806  1.00   .00      3SG 
ATOM   6079  HB2 ASP     7      17.522  36.856  77.300  1.00   .00      3SG 
ATOM   6080  CG  ASP     7      17.256  35.229  78.668  1.00   .00      3SG 
ATOM   6081  OD1 ASP     7      18.348  35.199  79.294  1.00   .00      3SG 
ATOM   6082  OD2 ASP     7      16.161  34.846  79.157  1.00   .00      3SG 
ATOM   6083  C   ASP     7      17.827  33.686  75.910  1.00 21.58      3SG 
ATOM   6084  O   ASP     7      17.163  33.594  74.876  1.00 20.73      3SG 
ATOM   6085  N   PRO     8      18.121  32.582  76.608  1.00 19.38      3SG 
ATOM   6086  CD  PRO     8      19.234  32.493  77.557  1.00   .00      3SG 
ATOM   6087  HD1 PRO     8      18.843  32.719  78.573  1.00   .00      3SG 
ATOM   6088  HD2 PRO     8      20.064  33.185  77.300  1.00   .00      3SG 
ATOM   6089  CA  PRO     8      17.693  31.259  76.171  1.00 24.51      3SG 
ATOM   6090  HA  PRO     8      17.988  31.131  75.139  1.00   .00      3SG 
ATOM   6091  CB  PRO     8      18.420  30.293  77.118  1.00 23.60      3SG 
ATOM   6092  HB1 PRO     8      18.621  29.315  76.634  1.00   .00      3SG 
ATOM   6093  HB2 PRO     8      17.835  30.130  78.051  1.00   .00      3SG 
ATOM   6094  CG  PRO     8      19.705  31.039  77.477  1.00   .00      3SG 
ATOM   6095  HG1 PRO     8      20.156  30.683  78.424  1.00   .00      3SG 
ATOM   6096  HG2 PRO     8      20.439  30.931  76.649  1.00   .00      3SG 
ATOM   6097  C   PRO     8      16.201  31.070  76.285  1.00 21.46      3SG 
ATOM   6098  O   PRO     8      15.594  31.664  77.169  1.00 18.69      3SG 
ATOM   6099  N   ALA     9      15.602  30.252  75.398  1.00 18.50      3SG 
ATOM   6100  HN  ALA     9      16.147  29.752  74.723  1.00   .00      3SG 
ATOM   6101  CA  ALA     9      14.184  30.013  75.354  1.00 19.53      3SG 
ATOM   6102  HA  ALA     9      13.670  30.904  75.684  1.00   .00      3SG 
ATOM   6103  CB  ALA     9      13.709  29.653  73.931  1.00 17.17      3SG 
ATOM   6104  HB1 ALA     9      14.245  28.755  73.555  1.00   .00      3SG 
ATOM   6105  HB2 ALA     9      13.913  30.496  73.238  1.00   .00      3SG 
ATOM   6106  HB3 ALA     9      12.619  29.445  73.924  1.00   .00      3SG 
ATOM   6107  C   ALA     9      13.845  28.851  76.298  1.00 25.09      3SG 
ATOM   6108  OT1 ALA     9      14.288  27.708  76.010  1.00   .00      3SG 
ATOM   6109  OT2 ALA     9      13.133  29.090  77.311  1.00 24.32      3SG 
TER
REMARK PEPTIDE : 72
REMARK SEQUENCE : LLAGIAIGPW
ATOM   5961  N   LEU     0      24.609  45.521  62.240  1.00 21.85      3SG 
ATOM   5962  HT1 LEU     0      24.249  44.679  61.741  1.00   .00      3SG 
ATOM   5963  HT2 LEU     0      25.226  46.061  61.596  1.00   .00      3SG 
ATOM   5964  HT3 LEU     0      23.812  46.113  62.547  1.00   .00      3SG 
ATOM   5965  CA  LEU     0      25.389  45.083  63.423  1.00 18.91      3SG 
ATOM   5966  HA  LEU     0      26.202  44.460  63.079  1.00   .00      3SG 
ATOM   5967  CB  LEU     0      25.904  46.348  64.146  1.00 21.47      3SG 
ATOM   5968  HB1 LEU     0      25.039  46.985  64.438  1.00   .00      3SG 
ATOM   5969  HB2 LEU     0      26.523  46.931  63.430  1.00   .00      3SG 
ATOM   5970  CG  LEU     0      26.760  46.080  65.395  1.00   .00      3SG 
ATOM   5971  HG  LEU     0      26.718  44.984  65.555  1.00   .00      3SG 
ATOM   5972  CD1 LEU     0      26.183  46.765  66.646  1.00   .00      3SG 
ATOM   5973 HD11 LEU     0      25.146  46.413  66.830  1.00   .00      3SG 
ATOM   5974 HD12 LEU     0      26.165  47.866  66.510  1.00   .00      3SG 
ATOM   5975 HD13 LEU     0      26.800  46.534  67.539  1.00   .00      3SG 
ATOM   5976  CD2 LEU     0      28.244  46.426  65.195  1.00   .00      3SG 
ATOM   5977 HD21 LEU     0      28.376  47.518  65.113  1.00   .00      3SG 
ATOM   5978 HD22 LEU     0      28.636  45.946  64.274  1.00   .00      3SG 
ATOM   5979 HD23 LEU     0      28.844  46.070  66.059  1.00   .00      3SG 
ATOM   5980  C   LEU     0      24.472  44.290  64.307  1.00 16.97      3SG 
ATOM   5981  O   LEU     0      23.338  44.706  64.510  1.00 17.24      3SG 
ATOM   5982  N   LEU     1      24.923  43.126  64.845  1.00 17.25      3SG 
ATOM   5983  HN  LEU     1      25.849  42.796  64.653  1.00   .00      3SG 
ATOM   5984  CA  LEU     1      24.110  42.236  65.656  1.00 16.10      3SG 
ATOM   5985  HA  LEU     1      23.197  42.029  65.115  1.00   .00      3SG 
ATOM   5986  CB  LEU     1      24.838  40.909  65.998  1.00 16.65      3SG 
ATOM   5987  HB1 LEU     1      24.248  40.311  66.729  1.00   .00      3SG 
ATOM   5988  HB2 LEU     1      25.803  41.162  66.484  1.00   .00      3SG 
ATOM   5989  CG  LEU     1      25.145  39.979  64.809  1.00 20.17      3SG 
ATOM   5990  HG  LEU     1      25.616  40.574  63.995  1.00   .00      3SG 
ATOM   5991  CD1 LEU     1      26.146  38.899  65.250  1.00 21.73      3SG 
ATOM   5992 HD11 LEU     1      26.312  38.173  64.431  1.00   .00      3SG 
ATOM   5993 HD12 LEU     1      25.753  38.346  66.130  1.00   .00      3SG 
ATOM   5994 HD13 LEU     1      27.119  39.359  65.524  1.00   .00      3SG 
ATOM   5995  CD2 LEU     1      23.879  39.325  64.244  1.00 22.59      3SG 
ATOM   5996 HD21 LEU     1      23.426  38.676  65.021  1.00   .00      3SG 
ATOM   5997 HD22 LEU     1      24.129  38.696  63.363  1.00   .00      3SG 
ATOM   5998 HD23 LEU     1      23.139  40.091  63.931  1.00   .00      3SG 
ATOM   5999  C   LEU     1      23.745  42.847  66.989  1.00 17.56      3SG 
ATOM   6000  O   LEU     1      24.331  43.837  67.426  1.00 17.15      3SG 
ATOM   6001  N   ALA     2      22.758  42.227  67.676  1.00 15.28      3SG 
ATOM   6002  HN  ALA     2      22.283  41.436  67.298  1.00   .00      3SG 
ATOM   6003  CA  ALA     2      22.350  42.599  69.007  1.00 16.18      3SG 
ATOM   6004  HA  ALA     2      22.377  43.676  69.093  1.00   .00      3SG 
ATOM   6005  CB  ALA     2      20.932  42.096  69.340  1.00 15.79      3SG 
ATOM   6006  HB1 ALA     2      20.203  42.517  68.615  1.00   .00      3SG 
ATOM   6007  HB2 ALA     2      20.628  42.410  70.361  1.00   .00      3SG 
ATOM   6008  HB3 ALA     2      20.881  40.987  69.276  1.00   .00      3SG 
ATOM   6009  C   ALA     2      23.314  42.003  69.996  1.00 21.16      3SG 
ATOM   6010  O   ALA     2      23.794  40.884  69.816  1.00 15.98      3SG 
ATOM   6011  N   GLY     3      23.629  42.766  71.068  1.00 20.27      3SG 
ATOM   6012  HN  GLY     3      23.216  43.665  71.198  1.00   .00      3SG 
ATOM   6013  CA  GLY     3      24.584  42.368  72.075  1.00 22.28      3SG 
ATOM   6014  HA1 GLY     3      25.011  43.273  72.482  1.00   .00      3SG 
ATOM   6015  HA2 GLY     3      25.319  41.702  71.646  1.00   .00      3SG 
ATOM   6016  C   GLY     3      23.862  41.658  73.173  1.00 23.67      3SG 
ATOM   6017  O   GLY     3      23.511  42.258  74.188  1.00 23.85      3SG 
ATOM   6018  N   ILE     4      23.625  40.343  72.977  1.00 18.40      3SG 
ATOM   6019  HN  ILE     4      23.922  39.889  72.140  1.00   .00      3SG 
ATOM   6020  CA  ILE     4      22.923  39.506  73.918  1.00 21.55      3SG 
ATOM   6021  HA  ILE     4      22.325  40.128  74.570  1.00   .00      3SG 
ATOM   6022  CB  ILE     4      21.995  38.499  73.243  1.00 25.38      3SG 
ATOM   6023  HB  ILE     4      21.476  37.902  74.028  1.00   .00      3SG 
ATOM   6024  CG2 ILE     4      20.911  39.302  72.487  1.00 28.47      3SG 
ATOM   6025 HG21 ILE     4      21.353  39.847  71.626  1.00   .00      3SG 
ATOM   6026 HG22 ILE     4      20.433  40.039  73.167  1.00   .00      3SG 
ATOM   6027 HG23 ILE     4      20.122  38.624  72.105  1.00   .00      3SG 
ATOM   6028  CG1 ILE     4      22.753  37.508  72.320  1.00 26.42      3SG 
ATOM   6029 HG11 ILE     4      23.548  36.992  72.903  1.00   .00      3SG 
ATOM   6030 HG12 ILE     4      23.248  38.069  71.499  1.00   .00      3SG 
ATOM   6031  CD  ILE     4      21.850  36.430  71.716  1.00 31.45      3SG 
ATOM   6032  HD1 ILE     4      21.119  36.882  71.015  1.00   .00      3SG 
ATOM   6033  HD2 ILE     4      21.303  35.887  72.516  1.00   .00      3SG 
ATOM   6034  HD3 ILE     4      22.462  35.697  71.150  1.00   .00      3SG 
ATOM   6035  C   ILE     4      23.936  38.786  74.769  1.00 20.58      3SG 
ATOM   6036  O   ILE     4      25.127  38.756  74.457  1.00 22.90      3SG 
ATOM   6037  N   ALA     5      23.457  38.178  75.876  1.00 23.14      3SG 
ATOM   6038  HN  ALA     5      22.493  38.237  76.119  1.00   .00      3SG 
ATOM   6039  CA  ALA     5      24.246  37.324  76.726  1.00 21.32      3SG 
ATOM   6040  HA  ALA     5      25.296  37.411  76.479  1.00   .00      3SG 
ATOM   6041  CB  ALA     5      24.043  37.639  78.221  1.00   .00      3SG 
ATOM   6042  HB1 ALA     5      22.975  37.526  78.507  1.00   .00      3SG 
ATOM   6043  HB2 ALA     5      24.348  38.687  78.427  1.00   .00      3SG 
ATOM   6044  HB3 ALA     5      24.656  36.968  78.859  1.00   .00      3SG 
ATOM   6045  C   ALA     5      23.801  35.912  76.464  1.00 20.45      3SG 
ATOM   6046  O   ALA     5      22.761  35.679  75.849  1.00 18.92      3SG 
ATOM   6047  N   ILE     6      24.601  34.930  76.937  1.00 19.76      3SG 
ATOM   6048  HN  ILE     6      25.448  35.140  77.418  1.00   .00      3SG 
ATOM   6049  CA  ILE     6      24.281  33.524  76.850  1.00 20.73      3SG 
ATOM   6050  HA  ILE     6      23.593  33.383  76.030  1.00   .00      3SG 
ATOM   6051  CB  ILE     6      25.477  32.605  76.591  1.00 20.59      3SG 
ATOM   6052  HB  ILE     6      25.069  31.588  76.371  1.00   .00      3SG 
ATOM   6053  CG2 ILE     6      26.175  33.084  75.300  1.00 24.96      3SG 
ATOM   6054 HG21 ILE     6      26.619  34.092  75.429  1.00   .00      3SG 
ATOM   6055 HG22 ILE     6      25.444  33.126  74.467  1.00   .00      3SG 
ATOM   6056 HG23 ILE     6      26.988  32.381  75.022  1.00   .00      3SG 
ATOM   6057  CG1 ILE     6      26.473  32.416  77.773  1.00 23.94      3SG 
ATOM   6058 HG11 ILE     6      27.223  31.658  77.453  1.00   .00      3SG 
ATOM   6059 HG12 ILE     6      25.934  31.982  78.643  1.00   .00      3SG 
ATOM   6060  CD  ILE     6      27.237  33.663  78.237  1.00 24.00      3SG 
ATOM   6061  HD1 ILE     6      27.985  33.382  79.009  1.00   .00      3SG 
ATOM   6062  HD2 ILE     6      26.547  34.406  78.688  1.00   .00      3SG 
ATOM   6063  HD3 ILE     6      27.776  34.138  77.391  1.00   .00      3SG 
ATOM   6064  C   ILE     6      23.565  33.134  78.115  1.00 24.20      3SG 
ATOM   6065  O   ILE     6      23.726  33.772  79.155  1.00 26.65      3SG 
ATOM   6066  N   GLY     7      22.728  32.078  78.051  1.00 20.76      3SG 
ATOM   6067  HN  GLY     7      22.568  31.557  77.215  1.00   .00      3SG 
ATOM   6068  CA  GLY     7      21.986  31.672  79.214  1.00 20.57      3SG 
ATOM   6069  HA1 GLY     7      21.445  32.536  79.575  1.00   .00      3SG 
ATOM   6070  HA2 GLY     7      22.687  31.249  79.921  1.00   .00      3SG 
ATOM   6071  C   GLY     7      20.996  30.619  78.822  1.00 21.58      3SG 
ATOM   6072  O   GLY     7      21.001  30.155  77.682  1.00 20.73      3SG 
ATOM   6073  N   PRO     8      20.134  30.216  79.754  1.00 19.38      3SG 
ATOM   6074  CD  PRO     8      20.175  30.668  81.148  1.00   .00      3SG 
ATOM   6075  HD1 PRO     8      20.142  31.777  81.216  1.00   .00      3SG 
ATOM   6076  HD2 PRO     8      21.098  30.274  81.626  1.00   .00      3SG 
ATOM   6077  CA  PRO     8      19.077  29.245  79.521  1.00 24.51      3SG 
ATOM   6078  HA  PRO     8      19.450  28.422  78.930  1.00   .00      3SG 
ATOM   6079  CB  PRO     8      18.667  28.823  80.942  1.00 23.60      3SG 
ATOM   6080  HB1 PRO     8      19.345  28.005  81.276  1.00   .00      3SG 
ATOM   6081  HB2 PRO     8      17.621  28.469  81.024  1.00   .00      3SG 
ATOM   6082  CG  PRO     8      18.935  30.059  81.804  1.00   .00      3SG 
ATOM   6083  HG1 PRO     8      18.083  30.765  81.715  1.00   .00      3SG 
ATOM   6084  HG2 PRO     8      19.098  29.805  82.870  1.00   .00      3SG 
ATOM   6085  C   PRO     8      17.918  29.881  78.786  1.00 21.46      3SG 
ATOM   6086  O   PRO     8      17.985  31.057  78.429  1.00 18.69      3SG 
ATOM   6087  N   TRP     9      16.843  29.096  78.570  1.00 18.50      3SG 
ATOM   6088  HN  TRP     9      16.805  28.169  78.933  1.00   .00      3SG 
ATOM   6089  CA  TRP     9      15.671  29.477  77.819  1.00 19.53      3SG 
ATOM   6090  HA  TRP     9      15.593  30.554  77.765  1.00   .00      3SG 
ATOM   6091  CB  TRP     9      15.806  28.881  76.407  1.00 17.17      3SG 
ATOM   6092  HB1 TRP     9      16.543  29.533  75.895  1.00   .00      3SG 
ATOM   6093  HB2 TRP     9      16.260  27.870  76.501  1.00   .00      3SG 
ATOM   6094  CG  TRP     9      14.603  28.709  75.498  1.00   .00      3SG 
ATOM   6095  CD1 TRP     9      13.657  27.731  75.546  1.00   .00      3SG 
ATOM   6096  HD1 TRP     9      13.485  27.080  76.379  1.00   .00      3SG 
ATOM   6097  NE1 TRP     9      12.894  27.744  74.418  1.00   .00      3SG 
ATOM   6098  HE1 TRP     9      12.212  27.087  74.187  1.00   .00      3SG 
ATOM   6099  CE2 TRP     9      13.331  28.750  73.604  1.00   .00      3SG 
ATOM   6100  CD2 TRP     9      14.376  29.417  74.273  1.00   .00      3SG 
ATOM   6101  CE3 TRP     9      15.002  30.511  73.705  1.00   .00      3SG 
ATOM   6102  HE3 TRP     9      15.816  31.025  74.194  1.00   .00      3SG 
ATOM   6103  CZ3 TRP     9      14.539  30.951  72.460  1.00   .00      3SG 
ATOM   6104  HZ3 TRP     9      14.985  31.828  72.024  1.00   .00      3SG 
ATOM   6105  CZ2 TRP     9      12.922  29.145  72.342  1.00   .00      3SG 
ATOM   6106  HZ2 TRP     9      12.173  28.605  71.788  1.00   .00      3SG 
ATOM   6107  CH2 TRP     9      13.508  30.284  71.791  1.00   .00      3SG 
ATOM   6108  HH2 TRP     9      13.147  30.646  70.845  1.00   .00      3SG 
ATOM   6109  C   TRP     9      14.430  28.946  78.550  1.00 25.09      3SG 
ATOM   6110  OT1 TRP     9      14.598  28.208  79.558  1.00   .00      3SG 
ATOM   6111  OT2 TRP     9      13.296  29.305  78.126  1.00 24.32      3SG 
ATOM   1499  N   ARG    97      15.635  31.949  64.111  1.00 10.79      1SG 
ATOM   1500  HN  ARG    97      16.445  31.862  63.533  1.00   .00      1SG 
ATOM   1501  CA  ARG    97      15.441  33.224  64.752  1.00 11.72      1SG 
ATOM   1502  HA  ARG    97      14.445  33.312  65.159  1.00   .00      1SG 
ATOM   1503  CB  ARG    97      16.492  33.432  65.864  1.00 13.33      1SG 
ATOM   1504  HB1 ARG    97      17.497  33.228  65.446  1.00   .00      1SG 
ATOM   1505  HB2 ARG    97      16.307  32.663  66.647  1.00   .00      1SG 
ATOM   1506  CG  ARG    97      16.550  34.805  66.552  1.00 15.91      1SG 
ATOM   1507  HG1 ARG    97      15.597  34.981  67.095  1.00   .00      1SG 
ATOM   1508  HG2 ARG    97      16.675  35.607  65.792  1.00   .00      1SG 
ATOM   1509  CD  ARG    97      17.740  34.846  67.522  1.00 17.62      1SG 
ATOM   1510  HD1 ARG    97      18.698  34.759  66.966  1.00   .00      1SG 
ATOM   1511  HD2 ARG    97      17.655  34.008  68.244  1.00   .00      1SG 
ATOM   1512  NE  ARG    97      17.744  36.142  68.263  1.00 22.48      1SG 
ATOM   1513  HE  ARG    97      17.307  36.932  67.837  1.00   .00      1SG 
ATOM   1514  CZ  ARG    97      18.383  36.323  69.454  1.00 24.76      1SG 
ATOM   1515  NH1 ARG    97      18.984  35.291  70.100  1.00 21.20      1SG 
ATOM   1516 HH11 ARG    97      19.436  35.444  70.977  1.00   .00      1SG 
ATOM   1517 HH12 ARG    97      18.918  34.366  69.728  1.00   .00      1SG 
ATOM   1518  NH2 ARG    97      18.406  37.565  70.009  1.00 25.03      1SG 
ATOM   1519 HH21 ARG    97      17.960  38.328  69.543  1.00   .00      1SG 
ATOM   1520 HH22 ARG    97      18.861  37.708  70.885  1.00   .00      1SG 
ATOM   1521  C   ARG    97      15.602  34.229  63.660  1.00 13.11      1SG 
ATOM   1522  O   ARG    97      16.473  34.082  62.811  1.00 10.90      1SG 
ATOM   1810  N   TYR   116      10.855  33.887  66.638  1.00 14.07      1SG 
ATOM   1811  HN  TYR   116       9.947  33.956  67.050  1.00   .00      1SG 
ATOM   1812  CA  TYR   116      11.519  32.626  66.845  1.00 13.16      1SG 
ATOM   1813  HA  TYR   116      12.417  32.572  66.247  1.00   .00      1SG 
ATOM   1814  CB  TYR   116      11.793  32.297  68.332  1.00 13.05      1SG 
ATOM   1815  HB1 TYR   116      11.496  31.264  68.616  1.00   .00      1SG 
ATOM   1816  HB2 TYR   116      11.222  32.996  68.978  1.00   .00      1SG 
ATOM   1817  CG  TYR   116      13.249  32.418  68.660  1.00 14.43      1SG 
ATOM   1818  CD1 TYR   116      13.734  33.598  69.229  1.00 18.42      1SG 
ATOM   1819  HD1 TYR   116      13.051  34.422  69.339  1.00   .00      1SG 
ATOM   1820  CE1 TYR   116      15.042  33.670  69.726  1.00 18.60      1SG 
ATOM   1821  HE1 TYR   116      15.390  34.571  70.209  1.00   .00      1SG 
ATOM   1822  CZ  TYR   116      15.863  32.537  69.688  1.00 19.55      1SG 
ATOM   1823  OH  TYR   116      17.116  32.557  70.342  1.00 21.95      1SG 
ATOM   1824  HH  TYR   116      17.404  31.645  70.459  1.00   .00      1SG 
ATOM   1825  CD2 TYR   116      14.107  31.313  68.539  1.00 16.52      1SG 
ATOM   1826  HD2 TYR   116      13.733  30.388  68.123  1.00   .00      1SG 
ATOM   1827  CE2 TYR   116      15.395  31.362  69.087  1.00 19.27      1SG 
ATOM   1828  HE2 TYR   116      16.005  30.474  69.093  1.00   .00      1SG 
ATOM   1829  C   TYR   116      10.581  31.578  66.361  1.00 15.81      1SG 
ATOM   1830  O   TYR   116       9.362  31.729  66.440  1.00 15.44      1SG
TER
REMARK PEPTIDE : 100
REMARK SEQUENCE : FLPSDFFPSV
ATOM   5961  N   PHE     0      25.073  45.234  62.624  1.00 21.85      3SG 
ATOM   5962  HT1 PHE     0      24.854  44.308  62.199  1.00   .00      3SG 
ATOM   5963  HT2 PHE     0      25.770  45.726  62.028  1.00   .00      3SG 
ATOM   5964  HT3 PHE     0      24.200  45.798  62.674  1.00   .00      3SG 
ATOM   5965  CA  PHE     0      25.608  45.044  63.993  1.00 18.91      3SG 
ATOM   5966  HA  PHE     0      26.512  44.459  63.909  1.00   .00      3SG 
ATOM   5967  CB  PHE     0      25.863  46.458  64.580  1.00 21.47      3SG 
ATOM   5968  HB1 PHE     0      24.914  46.944  64.894  1.00   .00      3SG 
ATOM   5969  HB2 PHE     0      26.311  47.089  63.784  1.00   .00      3SG 
ATOM   5970  CG  PHE     0      26.851  46.519  65.710  1.00   .00      3SG 
ATOM   5971  CD1 PHE     0      28.229  46.436  65.447  1.00   .00      3SG 
ATOM   5972  HD1 PHE     0      28.574  46.261  64.439  1.00   .00      3SG 
ATOM   5973  CE1 PHE     0      29.164  46.596  66.477  1.00   .00      3SG 
ATOM   5974  HE1 PHE     0      30.221  46.527  66.262  1.00   .00      3SG 
ATOM   5975  CZ  PHE     0      28.729  46.857  67.782  1.00   .00      3SG 
ATOM   5976  HZ  PHE     0      29.449  46.988  68.576  1.00   .00      3SG 
ATOM   5977  CD2 PHE     0      26.427  46.784  67.023  1.00   .00      3SG 
ATOM   5978  HD2 PHE     0      25.374  46.862  67.237  1.00   .00      3SG 
ATOM   5979  CE2 PHE     0      27.358  46.955  68.056  1.00   .00      3SG 
ATOM   5980  HE2 PHE     0      27.019  47.160  69.061  1.00   .00      3SG 
ATOM   5981  C   PHE     0      24.558  44.299  64.770  1.00 16.97      3SG 
ATOM   5982  O   PHE     0      23.393  44.671  64.707  1.00 17.24      3SG 
ATOM   5983  N   LEU     1      24.932  43.221  65.500  1.00 17.25      3SG 
ATOM   5984  HN  LEU     1      25.875  42.895  65.463  1.00   .00      3SG 
ATOM   5985  CA  LEU     1      24.041  42.421  66.332  1.00 16.10      3SG 
ATOM   5986  HA  LEU     1      23.080  42.351  65.842  1.00   .00      3SG 
ATOM   5987  CB  LEU     1      24.642  40.995  66.514  1.00 16.65      3SG 
ATOM   5988  HB1 LEU     1      23.960  40.350  67.099  1.00   .00      3SG 
ATOM   5989  HB2 LEU     1      25.583  41.086  67.089  1.00   .00      3SG 
ATOM   5990  CG  LEU     1      24.995  40.246  65.201  1.00 20.17      3SG 
ATOM   5991  HG  LEU     1      25.583  40.932  64.554  1.00   .00      3SG 
ATOM   5992  CD1 LEU     1      25.888  39.022  65.479  1.00 21.73      3SG 
ATOM   5993 HD11 LEU     1      26.102  38.480  64.534  1.00   .00      3SG 
ATOM   5994 HD12 LEU     1      25.386  38.324  66.181  1.00   .00      3SG 
ATOM   5995 HD13 LEU     1      26.855  39.343  65.919  1.00   .00      3SG 
ATOM   5996  CD2 LEU     1      23.764  39.819  64.392  1.00 22.59      3SG 
ATOM   5997 HD21 LEU     1      23.219  39.027  64.941  1.00   .00      3SG 
ATOM   5998 HD22 LEU     1      24.079  39.403  63.412  1.00   .00      3SG 
ATOM   5999 HD23 LEU     1      23.084  40.677  64.212  1.00   .00      3SG 
ATOM   6000  C   LEU     1      23.859  43.146  67.677  1.00 17.56      3SG 
ATOM   6001  O   LEU     1      24.525  44.165  67.850  1.00 17.15      3SG 
ATOM   6002  N   PRO     2      23.022  42.793  68.663  1.00 15.28      3SG 
ATOM   6003  CD  PRO     2      22.006  41.752  68.590  1.00   .00      3SG 
ATOM   6004  HD1 PRO     2      22.470  40.771  68.369  1.00   .00      3SG 
ATOM   6005  HD2 PRO     2      21.260  42.031  67.815  1.00   .00      3SG 
ATOM   6006  CA  PRO     2      22.885  43.582  69.881  1.00 16.18      3SG 
ATOM   6007  HA  PRO     2      22.888  44.638  69.650  1.00   .00      3SG 
ATOM   6008  CB  PRO     2      21.552  43.121  70.493  1.00 15.79      3SG 
ATOM   6009  HB1 PRO     2      20.731  43.750  70.090  1.00   .00      3SG 
ATOM   6010  HB2 PRO     2      21.527  43.182  71.599  1.00   .00      3SG 
ATOM   6011  CG  PRO     2      21.360  41.697  69.976  1.00   .00      3SG 
ATOM   6012  HG1 PRO     2      21.927  40.990  70.622  1.00   .00      3SG 
ATOM   6013  HG2 PRO     2      20.295  41.394  69.939  1.00   .00      3SG 
ATOM   6014  C   PRO     2      24.009  43.285  70.836  1.00 21.16      3SG 
ATOM   6015  O   PRO     2      24.512  42.164  70.856  1.00 15.98      3SG 
ATOM   6016  N   SER     3      24.393  44.290  71.653  1.00 20.27      3SG 
ATOM   6017  HN  SER     3      23.969  45.190  71.593  1.00   .00      3SG 
ATOM   6018  CA  SER     3      25.424  44.164  72.659  1.00 22.28      3SG 
ATOM   6019  HA  SER     3      26.233  43.568  72.258  1.00   .00      3SG 
ATOM   6020  CB  SER     3      25.967  45.536  73.120  1.00   .00      3SG 
ATOM   6021  HB1 SER     3      26.730  45.400  73.918  1.00   .00      3SG 
ATOM   6022  HB2 SER     3      25.142  46.166  73.518  1.00   .00      3SG 
ATOM   6023  OG  SER     3      26.574  46.219  72.030  1.00   .00      3SG 
ATOM   6024  HG1 SER     3      26.861  47.070  72.372  1.00   .00      3SG 
ATOM   6025  C   SER     3      24.849  43.454  73.853  1.00 23.67      3SG 
ATOM   6026  O   SER     3      25.450  42.514  74.374  1.00 23.85      3SG 
ATOM   6027  N   ASP     4      23.642  43.885  74.288  1.00 18.40      3SG 
ATOM   6028  HN  ASP     4      23.185  44.660  73.859  1.00   .00      3SG 
ATOM   6029  CA  ASP     4      22.904  43.269  75.365  1.00 21.55      3SG 
ATOM   6030  HA  ASP     4      23.600  42.951  76.131  1.00   .00      3SG 
ATOM   6031  CB  ASP     4      21.846  44.217  75.980  1.00 25.38      3SG 
ATOM   6032  HB1 ASP     4      21.311  43.717  76.814  1.00   .00      3SG 
ATOM   6033  HB2 ASP     4      21.106  44.522  75.209  1.00   .00      3SG 
ATOM   6034  CG  ASP     4      22.544  45.464  76.518  1.00   .00      3SG 
ATOM   6035  OD1 ASP     4      22.296  46.566  75.960  1.00   .00      3SG 
ATOM   6036  OD2 ASP     4      23.343  45.325  77.481  1.00   .00      3SG 
ATOM   6037  C   ASP     4      22.198  42.064  74.804  1.00 20.58      3SG 
ATOM   6038  O   ASP     4      21.320  42.181  73.951  1.00 22.90      3SG 
ATOM   6039  N   PHE     5      22.604  40.860  75.264  1.00 23.14      3SG 
ATOM   6040  HN  PHE     5      23.307  40.784  75.966  1.00   .00      3SG 
ATOM   6041  CA  PHE     5      22.122  39.613  74.722  1.00 21.32      3SG 
ATOM   6042  HA  PHE     5      21.954  39.733  73.660  1.00   .00      3SG 
ATOM   6043  CB  PHE     5      23.092  38.429  74.964  1.00   .00      3SG 
ATOM   6044  HB1 PHE     5      23.291  38.309  76.052  1.00   .00      3SG 
ATOM   6045  HB2 PHE     5      22.666  37.479  74.576  1.00   .00      3SG 
ATOM   6046  CG  PHE     5      24.397  38.647  74.253  1.00   .00      3SG 
ATOM   6047  CD1 PHE     5      25.569  38.925  74.977  1.00   .00      3SG 
ATOM   6048  HD1 PHE     5      25.527  39.016  76.053  1.00   .00      3SG 
ATOM   6049  CE1 PHE     5      26.797  39.064  74.319  1.00   .00      3SG 
ATOM   6050  HE1 PHE     5      27.693  39.268  74.886  1.00   .00      3SG 
ATOM   6051  CZ  PHE     5      26.862  38.927  72.928  1.00   .00      3SG 
ATOM   6052  HZ  PHE     5      27.813  39.012  72.426  1.00   .00      3SG 
ATOM   6053  CD2 PHE     5      24.471  38.528  72.854  1.00   .00      3SG 
ATOM   6054  HD2 PHE     5      23.581  38.305  72.284  1.00   .00      3SG 
ATOM   6055  CE2 PHE     5      25.697  38.668  72.194  1.00   .00      3SG 
ATOM   6056  HE2 PHE     5      25.743  38.559  71.120  1.00   .00      3SG 
ATOM   6057  C   PHE     5      20.822  39.232  75.369  1.00 20.45      3SG 
ATOM   6058  O   PHE     5      20.500  39.654  76.479  1.00 18.92      3SG 
ATOM   6059  N   PHE     6      20.061  38.373  74.660  1.00 19.76      3SG 
ATOM   6060  HN  PHE     6      20.338  38.085  73.747  1.00   .00      3SG 
ATOM   6061  CA  PHE     6      18.895  37.695  75.170  1.00 20.73      3SG 
ATOM   6062  HA  PHE     6      18.418  38.346  75.887  1.00   .00      3SG 
ATOM   6063  CB  PHE     6      17.861  37.335  74.054  1.00 20.59      3SG 
ATOM   6064  HB1 PHE     6      17.203  38.217  73.893  1.00   .00      3SG 
ATOM   6065  HB2 PHE     6      17.217  36.481  74.352  1.00   .00      3SG 
ATOM   6066  CG  PHE     6      18.525  37.010  72.732  1.00   .00      3SG 
ATOM   6067  CD1 PHE     6      19.257  35.822  72.555  1.00   .00      3SG 
ATOM   6068  HD1 PHE     6      19.313  35.098  73.353  1.00   .00      3SG 
ATOM   6069  CE1 PHE     6      19.943  35.577  71.360  1.00   .00      3SG 
ATOM   6070  HE1 PHE     6      20.514  34.667  71.242  1.00   .00      3SG 
ATOM   6071  CZ  PHE     6      19.865  36.498  70.310  1.00   .00      3SG 
ATOM   6072  HZ  PHE     6      20.368  36.290  69.380  1.00   .00      3SG 
ATOM   6073  CD2 PHE     6      18.457  37.927  71.666  1.00   .00      3SG 
ATOM   6074  HD2 PHE     6      17.903  38.845  71.785  1.00   .00      3SG 
ATOM   6075  CE2 PHE     6      19.118  37.672  70.458  1.00   .00      3SG 
ATOM   6076  HE2 PHE     6      19.059  38.383  69.648  1.00   .00      3SG 
ATOM   6077  C   PHE     6      19.388  36.440  75.873  1.00 24.20      3SG 
ATOM   6078  O   PHE     6      20.450  35.932  75.515  1.00 26.65      3SG 
ATOM   6079  N   PRO     7      18.695  35.901  76.872  1.00 20.76      3SG 
ATOM   6080  CD  PRO     7      17.514  36.507  77.488  1.00   .00      3SG 
ATOM   6081  HD1 PRO     7      16.739  36.717  76.721  1.00   .00      3SG 
ATOM   6082  HD2 PRO     7      17.820  37.443  78.004  1.00   .00      3SG 
ATOM   6083  CA  PRO     7      19.014  34.612  77.457  1.00 20.57      3SG 
ATOM   6084  HA  PRO     7      20.082  34.489  77.568  1.00   .00      3SG 
ATOM   6085  CB  PRO     7      18.260  34.652  78.796  1.00 23.02      3SG 
ATOM   6086  HB1 PRO     7      18.883  35.204  79.536  1.00   .00      3SG 
ATOM   6087  HB2 PRO     7      18.024  33.652  79.207  1.00   .00      3SG 
ATOM   6088  CG  PRO     7      17.006  35.477  78.499  1.00   .00      3SG 
ATOM   6089  HG1 PRO     7      16.244  34.828  78.017  1.00   .00      3SG 
ATOM   6090  HG2 PRO     7      16.577  35.947  79.406  1.00   .00      3SG 
ATOM   6091  C   PRO     7      18.471  33.514  76.570  1.00 21.58      3SG 
ATOM   6092  O   PRO     7      17.924  33.795  75.503  1.00 20.73      3SG 
ATOM   6093  N   SER     8      18.587  32.248  77.031  1.00 19.38      3SG 
ATOM   6094  HN  SER     8      19.066  32.058  77.883  1.00   .00      3SG 
ATOM   6095  CA  SER     8      18.035  31.083  76.377  1.00 24.51      3SG 
ATOM   6096  HA  SER     8      18.270  31.138  75.324  1.00   .00      3SG 
ATOM   6097  CB  SER     8      18.607  29.774  76.973  1.00 23.60      3SG 
ATOM   6098  HB1 SER     8      18.203  28.885  76.447  1.00   .00      3SG 
ATOM   6099  HB2 SER     8      18.345  29.698  78.051  1.00   .00      3SG 
ATOM   6100  OG  SER     8      20.025  29.757  76.852  1.00   .00      3SG 
ATOM   6101  HG1 SER     8      20.309  28.887  77.143  1.00   .00      3SG 
ATOM   6102  C   SER     8      16.533  31.066  76.526  1.00 21.46      3SG 
ATOM   6103  O   SER     8      15.958  31.920  77.192  1.00 18.69      3SG 
ATOM   6104  N   VAL     9      15.851  30.093  75.890  1.00 18.50      3SG 
ATOM   6105  HN  VAL     9      16.321  29.428  75.309  1.00   .00      3SG 
ATOM   6106  CA  VAL     9      14.416  29.945  75.989  1.00 19.53      3SG 
ATOM   6107  HA  VAL     9      13.981  30.936  75.988  1.00   .00      3SG 
ATOM   6108  CB  VAL     9      13.807  29.176  74.822  1.00 17.17      3SG 
ATOM   6109  HB  VAL     9      12.708  29.096  74.963  1.00   .00      3SG 
ATOM   6110  CG1 VAL     9      14.029  29.972  73.520  1.00 16.55      3SG 
ATOM   6111 HG11 VAL     9      15.110  30.098  73.308  1.00   .00      3SG 
ATOM   6112 HG12 VAL     9      13.562  30.975  73.598  1.00   .00      3SG 
ATOM   6113 HG13 VAL     9      13.564  29.436  72.666  1.00   .00      3SG 
ATOM   6114  CG2 VAL     9      14.365  27.741  74.746  1.00 17.28      3SG 
ATOM   6115 HG21 VAL     9      14.055  27.153  75.634  1.00   .00      3SG 
ATOM   6116 HG22 VAL     9      15.470  27.743  74.689  1.00   .00      3SG 
ATOM   6117 HG23 VAL     9      13.970  27.240  73.839  1.00   .00      3SG 
ATOM   6118  C   VAL     9      14.033  29.267  77.320  1.00 25.09      3SG 
ATOM   6119  OT1 VAL     9      12.833  29.366  77.693  1.00   .00      3SG 
ATOM   6120  OT2 VAL     9      14.914  28.657  77.982  1.00 24.32      3SG 
TER
REMARK PEPTIDE : 101
REMARK SEQUENCE : KLVALGINAV
ATOM   5961  N   LYS     0      25.099  45.701  62.735  1.00 21.85      3SG 
ATOM   5962  HT1 LYS     0      24.670  45.028  62.066  1.00   .00      3SG 
ATOM   5963  HT2 LYS     0      25.870  46.210  62.255  1.00   .00      3SG 
ATOM   5964  HT3 LYS     0      24.377  46.377  63.055  1.00   .00      3SG 
ATOM   5965  CA  LYS     0      25.630  44.952  63.903  1.00 18.91      3SG 
ATOM   5966  HA  LYS     0      26.403  44.294  63.536  1.00   .00      3SG 
ATOM   5967  CB  LYS     0      26.195  45.923  64.975  1.00 21.47      3SG 
ATOM   5968  HB1 LYS     0      26.210  45.408  65.958  1.00   .00      3SG 
ATOM   5969  HB2 LYS     0      25.534  46.809  65.095  1.00   .00      3SG 
ATOM   5970  CG  LYS     0      27.639  46.375  64.703  1.00   .00      3SG 
ATOM   5971  HG1 LYS     0      27.646  47.172  63.934  1.00   .00      3SG 
ATOM   5972  HG2 LYS     0      28.199  45.522  64.272  1.00   .00      3SG 
ATOM   5973  CD  LYS     0      28.367  46.855  65.975  1.00   .00      3SG 
ATOM   5974  HD1 LYS     0      28.126  46.181  66.823  1.00   .00      3SG 
ATOM   5975  HD2 LYS     0      27.968  47.860  66.239  1.00   .00      3SG 
ATOM   5976  CE  LYS     0      29.898  46.944  65.844  1.00   .00      3SG 
ATOM   5977  HE1 LYS     0      30.329  47.472  66.721  1.00   .00      3SG 
ATOM   5978  HE2 LYS     0      30.177  47.490  64.921  1.00   .00      3SG 
ATOM   5979  NZ  LYS     0      30.528  45.603  65.782  1.00   .00      3SG 
ATOM   5980  HZ1 LYS     0      31.513  45.688  65.463  1.00   .00      3SG 
ATOM   5981  HZ2 LYS     0      29.998  44.992  65.122  1.00   .00      3SG 
ATOM   5982  HZ3 LYS     0      30.510  45.167  66.725  1.00   .00      3SG 
ATOM   5983  C   LYS     0      24.553  44.112  64.525  1.00 16.97      3SG 
ATOM   5984  O   LYS     0      23.376  44.427  64.400  1.00 17.24      3SG 
ATOM   5985  N   LEU     1      24.947  43.025  65.237  1.00 17.25      3SG 
ATOM   5986  HN  LEU     1      25.906  42.743  65.234  1.00   .00      3SG 
ATOM   5987  CA  LEU     1      24.063  42.175  66.017  1.00 16.10      3SG 
ATOM   5988  HA  LEU     1      23.143  42.037  65.464  1.00   .00      3SG 
ATOM   5989  CB  LEU     1      24.711  40.798  66.312  1.00 16.65      3SG 
ATOM   5990  HB1 LEU     1      24.034  40.170  66.931  1.00   .00      3SG 
ATOM   5991  HB2 LEU     1      25.638  40.966  66.898  1.00   .00      3SG 
ATOM   5992  CG  LEU     1      25.096  39.982  65.057  1.00 20.17      3SG 
ATOM   5993  HG  LEU     1      25.643  40.645  64.351  1.00   .00      3SG 
ATOM   5994  CD1 LEU     1      26.045  38.830  65.426  1.00 21.73      3SG 
ATOM   5995 HD11 LEU     1      27.000  39.228  65.825  1.00   .00      3SG 
ATOM   5996 HD12 LEU     1      26.269  38.216  64.531  1.00   .00      3SG 
ATOM   5997 HD13 LEU     1      25.579  38.175  66.194  1.00   .00      3SG 
ATOM   5998  CD2 LEU     1      23.870  39.435  64.317  1.00 22.59      3SG 
ATOM   5999 HD21 LEU     1      23.347  38.713  64.976  1.00   .00      3SG 
ATOM   6000 HD22 LEU     1      24.182  38.904  63.392  1.00   .00      3SG 
ATOM   6001 HD23 LEU     1      23.172  40.251  64.037  1.00   .00      3SG 
ATOM   6002  C   LEU     1      23.733  42.862  67.331  1.00 17.56      3SG 
ATOM   6003  O   LEU     1      24.135  44.006  67.543  1.00 17.15      3SG 
ATOM   6004  N   VAL     2      22.976  42.184  68.241  1.00 15.28      3SG 
ATOM   6005  HN  VAL     2      22.693  41.244  68.069  1.00   .00      3SG 
ATOM   6006  CA  VAL     2      22.389  42.784  69.434  1.00 16.18      3SG 
ATOM   6007  HA  VAL     2      21.758  43.578  69.073  1.00   .00      3SG 
ATOM   6008  CB  VAL     2      21.495  41.856  70.259  1.00 15.79      3SG 
ATOM   6009  HB  VAL     2      22.115  41.137  70.843  1.00   .00      3SG 
ATOM   6010  CG1 VAL     2      20.627  42.674  71.239  1.00   .00      3SG 
ATOM   6011 HG11 VAL     2      20.005  43.406  70.684  1.00   .00      3SG 
ATOM   6012 HG12 VAL     2      21.252  43.218  71.974  1.00   .00      3SG 
ATOM   6013 HG13 VAL     2      19.949  41.997  71.802  1.00   .00      3SG 
ATOM   6014  CG2 VAL     2      20.588  41.042  69.323  1.00   .00      3SG 
ATOM   6015 HG21 VAL     2      21.176  40.247  68.827  1.00   .00      3SG 
ATOM   6016 HG22 VAL     2      20.117  41.695  68.557  1.00   .00      3SG 
ATOM   6017 HG23 VAL     2      19.780  40.551  69.904  1.00   .00      3SG 
ATOM   6018  C   VAL     2      23.430  43.393  70.346  1.00 21.16      3SG 
ATOM   6019  O   VAL     2      24.400  42.743  70.730  1.00 15.98      3SG 
ATOM   6020  N   ALA     3      23.232  44.689  70.689  1.00 20.27      3SG 
ATOM   6021  HN  ALA     3      22.433  45.182  70.356  1.00   .00      3SG 
ATOM   6022  CA  ALA     3      24.134  45.477  71.493  1.00 22.28      3SG 
ATOM   6023  HA  ALA     3      25.138  45.334  71.116  1.00   .00      3SG 
ATOM   6024  CB  ALA     3      23.769  46.973  71.428  1.00   .00      3SG 
ATOM   6025  HB1 ALA     3      23.818  47.328  70.377  1.00   .00      3SG 
ATOM   6026  HB2 ALA     3      24.477  47.580  72.031  1.00   .00      3SG 
ATOM   6027  HB3 ALA     3      22.738  47.150  71.802  1.00   .00      3SG 
ATOM   6028  C   ALA     3      24.092  45.031  72.932  1.00 23.67      3SG 
ATOM   6029  O   ALA     3      25.132  44.849  73.561  1.00 23.85      3SG 
ATOM   6030  N   LEU     4      22.865  44.830  73.468  1.00 18.40      3SG 
ATOM   6031  HN  LEU     4      22.044  44.996  72.930  1.00   .00      3SG 
ATOM   6032  CA  LEU     4      22.633  44.355  74.811  1.00 21.55      3SG 
ATOM   6033  HA  LEU     4      23.427  44.717  75.449  1.00   .00      3SG 
ATOM   6034  CB  LEU     4      21.275  44.850  75.366  1.00 25.38      3SG 
ATOM   6035  HB1 LEU     4      21.080  44.390  76.359  1.00   .00      3SG 
ATOM   6036  HB2 LEU     4      20.461  44.540  74.675  1.00   .00      3SG 
ATOM   6037  CG  LEU     4      21.208  46.392  75.524  1.00   .00      3SG 
ATOM   6038  HG  LEU     4      21.494  46.849  74.548  1.00   .00      3SG 
ATOM   6039  CD1 LEU     4      22.187  46.925  76.589  1.00   .00      3SG 
ATOM   6040 HD11 LEU     4      21.968  46.466  77.576  1.00   .00      3SG 
ATOM   6041 HD12 LEU     4      22.085  48.027  76.682  1.00   .00      3SG 
ATOM   6042 HD13 LEU     4      23.238  46.698  76.315  1.00   .00      3SG 
ATOM   6043  CD2 LEU     4      19.775  46.861  75.828  1.00   .00      3SG 
ATOM   6044 HD21 LEU     4      19.089  46.537  75.018  1.00   .00      3SG 
ATOM   6045 HD22 LEU     4      19.737  47.969  75.897  1.00   .00      3SG 
ATOM   6046 HD23 LEU     4      19.425  46.434  76.790  1.00   .00      3SG 
ATOM   6047  C   LEU     4      22.725  42.847  74.804  1.00 20.58      3SG 
ATOM   6048  O   LEU     4      23.811  42.300  74.985  1.00 22.90      3SG 
ATOM   6049  N   GLY     5      21.607  42.121  74.579  1.00 23.14      3SG 
ATOM   6050  HN  GLY     5      20.704  42.524  74.449  1.00   .00      3SG 
ATOM   6051  CA  GLY     5      21.713  40.687  74.476  1.00 21.32      3SG 
ATOM   6052  HA1 GLY     5      22.119  40.311  75.405  1.00   .00      3SG 
ATOM   6053  HA2 GLY     5      22.321  40.463  73.610  1.00   .00      3SG 
ATOM   6054  C   GLY     5      20.374  40.056  74.278  1.00 20.45      3SG 
ATOM   6055  O   GLY     5      19.330  40.670  74.492  1.00 18.92      3SG 
ATOM   6056  N   ILE     6      20.416  38.767  73.871  1.00 19.76      3SG 
ATOM   6057  HN  ILE     6      21.293  38.331  73.690  1.00   .00      3SG 
ATOM   6058  CA  ILE     6      19.286  37.875  73.769  1.00 20.73      3SG 
ATOM   6059  HA  ILE     6      18.366  38.431  73.886  1.00   .00      3SG 
ATOM   6060  CB  ILE     6      19.253  37.090  72.457  1.00 20.59      3SG 
ATOM   6061  HB  ILE     6      18.536  36.240  72.542  1.00   .00      3SG 
ATOM   6062  CG2 ILE     6      18.702  38.035  71.368  1.00 24.96      3SG 
ATOM   6063 HG21 ILE     6      17.698  38.407  71.659  1.00   .00      3SG 
ATOM   6064 HG22 ILE     6      18.608  37.507  70.396  1.00   .00      3SG 
ATOM   6065 HG23 ILE     6      19.379  38.904  71.236  1.00   .00      3SG 
ATOM   6066  CG1 ILE     6      20.646  36.512  72.093  1.00 23.94      3SG 
ATOM   6067 HG11 ILE     6      21.057  35.963  72.969  1.00   .00      3SG 
ATOM   6068 HG12 ILE     6      21.342  37.348  71.860  1.00   .00      3SG 
ATOM   6069  CD  ILE     6      20.629  35.551  70.901  1.00 24.00      3SG 
ATOM   6070  HD1 ILE     6      20.005  34.663  71.134  1.00   .00      3SG 
ATOM   6071  HD2 ILE     6      21.660  35.205  70.680  1.00   .00      3SG 
ATOM   6072  HD3 ILE     6      20.229  36.045  69.991  1.00   .00      3SG 
ATOM   6073  C   ILE     6      19.400  36.917  74.927  1.00 24.20      3SG 
ATOM   6074  O   ILE     6      20.447  36.820  75.567  1.00 26.65      3SG 
ATOM   6075  N   ASN     7      18.299  36.193  75.230  1.00 20.76      3SG 
ATOM   6076  HN  ASN     7      17.458  36.287  74.703  1.00   .00      3SG 
ATOM   6077  CA  ASN     7      18.258  35.199  76.278  1.00 20.57      3SG 
ATOM   6078  HA  ASN     7      19.224  35.103  76.756  1.00   .00      3SG 
ATOM   6079  CB  ASN     7      17.152  35.476  77.338  1.00 23.02      3SG 
ATOM   6080  HB1 ASN     7      16.843  34.535  77.845  1.00   .00      3SG 
ATOM   6081  HB2 ASN     7      16.256  35.905  76.845  1.00   .00      3SG 
ATOM   6082  CG  ASN     7      17.635  36.419  78.449  1.00   .00      3SG 
ATOM   6083  OD1 ASN     7      17.565  36.055  79.629  1.00   .00      3SG 
ATOM   6084  ND2 ASN     7      18.120  37.636  78.073  1.00   .00      3SG 
ATOM   6085 HD21 ASN     7      18.177  37.871  77.103  1.00   .00      3SG 
ATOM   6086 HD22 ASN     7      18.437  38.277  78.771  1.00   .00      3SG 
ATOM   6087  C   ASN     7      17.957  33.882  75.618  1.00 21.58      3SG 
ATOM   6088  O   ASN     7      17.514  33.824  74.471  1.00 20.73      3SG 
ATOM   6089  N   ALA     8      18.196  32.784  76.374  1.00 19.38      3SG 
ATOM   6090  HN  ALA     8      18.585  32.870  77.287  1.00   .00      3SG 
ATOM   6091  CA  ALA     8      17.854  31.436  75.994  1.00 24.51      3SG 
ATOM   6092  HA  ALA     8      17.972  31.325  74.925  1.00   .00      3SG 
ATOM   6093  CB  ALA     8      18.719  30.393  76.732  1.00 23.60      3SG 
ATOM   6094  HB1 ALA     8      18.439  29.360  76.436  1.00   .00      3SG 
ATOM   6095  HB2 ALA     8      18.603  30.492  77.832  1.00   .00      3SG 
ATOM   6096  HB3 ALA     8      19.790  30.545  76.478  1.00   .00      3SG 
ATOM   6097  C   ALA     8      16.414  31.206  76.348  1.00 21.46      3SG 
ATOM   6098  O   ALA     8      15.860  31.921  77.174  1.00 18.69      3SG 
ATOM   6099  N   VAL     9      15.763  30.213  75.711  1.00 18.50      3SG 
ATOM   6100  HN  VAL     9      16.240  29.622  75.059  1.00   .00      3SG 
ATOM   6101  CA  VAL     9      14.351  29.960  75.883  1.00 19.53      3SG 
ATOM   6102  HA  VAL     9      13.855  30.921  75.907  1.00   .00      3SG 
ATOM   6103  CB  VAL     9      13.746  29.163  74.733  1.00 17.17      3SG 
ATOM   6104  HB  VAL     9      12.654  29.044  74.896  1.00   .00      3SG 
ATOM   6105  CG1 VAL     9      13.918  29.960  73.423  1.00 16.55      3SG 
ATOM   6106 HG11 VAL     9      13.421  29.421  72.589  1.00   .00      3SG 
ATOM   6107 HG12 VAL     9      14.990  30.088  73.169  1.00   .00      3SG 
ATOM   6108 HG13 VAL     9      13.451  30.963  73.517  1.00   .00      3SG 
ATOM   6109  CG2 VAL     9      14.354  27.750  74.653  1.00 17.28      3SG 
ATOM   6110 HG21 VAL     9      15.459  27.790  74.616  1.00   .00      3SG 
ATOM   6111 HG22 VAL     9      13.993  27.246  73.734  1.00   .00      3SG 
ATOM   6112 HG23 VAL     9      14.051  27.142  75.530  1.00   .00      3SG 
ATOM   6113  C   VAL     9      14.060  29.254  77.223  1.00 25.09      3SG 
ATOM   6114  OT1 VAL     9      14.993  28.664  77.830  1.00   .00      3SG 
ATOM   6115  OT2 VAL     9      12.878  29.310  77.657  1.00 24.32      3SG 
TER
REMARK PEPTIDE : 102
REMARK SEQUENCE : LLFNILGGWV
ATOM   5961  N   LEU     0      24.614  45.527  62.247  1.00 21.85      3SG 
ATOM   5962  HT1 LEU     0      23.837  46.146  62.552  1.00   .00      3SG 
ATOM   5963  HT2 LEU     0      24.224  44.687  61.765  1.00   .00      3SG 
ATOM   5964  HT3 LEU     0      25.239  46.037  61.588  1.00   .00      3SG 
ATOM   5965  CA  LEU     0      25.393  45.086  63.429  1.00 18.91      3SG 
ATOM   5966  HA  LEU     0      26.182  44.432  63.086  1.00   .00      3SG 
ATOM   5967  CB  LEU     0      25.969  46.344  64.120  1.00 21.47      3SG 
ATOM   5968  HB1 LEU     0      25.140  47.045  64.364  1.00   .00      3SG 
ATOM   5969  HB2 LEU     0      26.642  46.858  63.399  1.00   .00      3SG 
ATOM   5970  CG  LEU     0      26.767  46.071  65.406  1.00   .00      3SG 
ATOM   5971  HG  LEU     0      26.769  44.969  65.524  1.00   .00      3SG 
ATOM   5972  CD1 LEU     0      26.086  46.692  66.639  1.00   .00      3SG 
ATOM   5973 HD11 LEU     0      25.055  46.295  66.749  1.00   .00      3SG 
ATOM   5974 HD12 LEU     0      26.032  47.795  66.533  1.00   .00      3SG 
ATOM   5975 HD13 LEU     0      26.658  46.460  67.561  1.00   .00      3SG 
ATOM   5976  CD2 LEU     0      28.245  46.486  65.311  1.00   .00      3SG 
ATOM   5977 HD21 LEU     0      28.334  47.586  65.317  1.00   .00      3SG 
ATOM   5978 HD22 LEU     0      28.705  46.087  64.383  1.00   .00      3SG 
ATOM   5979 HD23 LEU     0      28.811  46.092  66.181  1.00   .00      3SG 
ATOM   5980  C   LEU     0      24.467  44.329  64.334  1.00 16.97      3SG 
ATOM   5981  O   LEU     0      23.341  44.767  64.538  1.00 17.24      3SG 
ATOM   5982  N   LEU     1      24.903  43.164  64.879  1.00 17.25      3SG 
ATOM   5983  HN  LEU     1      25.826  42.824  64.690  1.00   .00      3SG 
ATOM   5984  CA  LEU     1      24.077  42.271  65.672  1.00 16.10      3SG 
ATOM   5985  HA  LEU     1      23.175  42.065  65.113  1.00   .00      3SG 
ATOM   5986  CB  LEU     1      24.805  40.942  66.011  1.00 16.65      3SG 
ATOM   5987  HB1 LEU     1      24.210  40.334  66.729  1.00   .00      3SG 
ATOM   5988  HB2 LEU     1      25.762  41.195  66.512  1.00   .00      3SG 
ATOM   5989  CG  LEU     1      25.131  40.023  64.817  1.00 20.17      3SG 
ATOM   5990  HG  LEU     1      25.586  40.632  64.005  1.00   .00      3SG 
ATOM   5991  CD1 LEU     1      26.158  38.965  65.252  1.00 21.73      3SG 
ATOM   5992 HD11 LEU     1      27.120  39.447  65.528  1.00   .00      3SG 
ATOM   5993 HD12 LEU     1      26.343  38.249  64.428  1.00   .00      3SG 
ATOM   5994 HD13 LEU     1      25.780  38.396  66.128  1.00   .00      3SG 
ATOM   5995  CD2 LEU     1      23.877  39.345  64.252  1.00 22.59      3SG 
ATOM   5996 HD21 LEU     1      23.439  38.681  65.026  1.00   .00      3SG 
ATOM   5997 HD22 LEU     1      24.140  38.726  63.368  1.00   .00      3SG 
ATOM   5998 HD23 LEU     1      23.121  40.097  63.946  1.00   .00      3SG 
ATOM   5999  C   LEU     1      23.686  42.858  67.009  1.00 17.56      3SG 
ATOM   6000  O   LEU     1      24.276  43.822  67.494  1.00 17.15      3SG 
ATOM   6001  N   PHE     2      22.676  42.218  67.648  1.00 15.28      3SG 
ATOM   6002  HN  PHE     2      22.200  41.463  67.202  1.00   .00      3SG 
ATOM   6003  CA  PHE     2      22.260  42.444  69.012  1.00 16.18      3SG 
ATOM   6004  HA  PHE     2      22.212  43.509  69.191  1.00   .00      3SG 
ATOM   6005  CB  PHE     2      20.875  41.772  69.270  1.00 15.79      3SG 
ATOM   6006  HB1 PHE     2      20.106  42.279  68.648  1.00   .00      3SG 
ATOM   6007  HB2 PHE     2      20.923  40.708  68.952  1.00   .00      3SG 
ATOM   6008  CG  PHE     2      20.394  41.815  70.704  1.00   .00      3SG 
ATOM   6009  CD1 PHE     2      20.289  43.031  71.398  1.00   .00      3SG 
ATOM   6010  HD1 PHE     2      20.567  43.949  70.908  1.00   .00      3SG 
ATOM   6011  CE1 PHE     2      19.843  43.062  72.726  1.00   .00      3SG 
ATOM   6012  HE1 PHE     2      19.762  44.005  73.247  1.00   .00      3SG 
ATOM   6013  CZ  PHE     2      19.506  41.870  73.377  1.00   .00      3SG 
ATOM   6014  HZ  PHE     2      19.165  41.891  74.401  1.00   .00      3SG 
ATOM   6015  CD2 PHE     2      20.054  40.623  71.371  1.00   .00      3SG 
ATOM   6016  HD2 PHE     2      20.136  39.677  70.856  1.00   .00      3SG 
ATOM   6017  CE2 PHE     2      19.616  40.649  72.701  1.00   .00      3SG 
ATOM   6018  HE2 PHE     2      19.360  39.727  73.203  1.00   .00      3SG 
ATOM   6019  C   PHE     2      23.311  41.832  69.906  1.00 21.16      3SG 
ATOM   6020  O   PHE     2      23.870  40.784  69.592  1.00 15.98      3SG 
ATOM   6021  N   ASN     3      23.609  42.492  71.048  1.00 20.27      3SG 
ATOM   6022  HN  ASN     3      23.147  43.340  71.296  1.00   .00      3SG 
ATOM   6023  CA  ASN     3      24.577  42.007  71.996  1.00 22.28      3SG 
ATOM   6024  HA  ASN     3      25.316  41.415  71.472  1.00   .00      3SG 
ATOM   6025  CB  ASN     3      25.298  43.168  72.732  1.00   .00      3SG 
ATOM   6026  HB1 ASN     3      24.611  43.697  73.423  1.00   .00      3SG 
ATOM   6027  HB2 ASN     3      25.642  43.902  71.971  1.00   .00      3SG 
ATOM   6028  CG  ASN     3      26.544  42.665  73.474  1.00   .00      3SG 
ATOM   6029  OD1 ASN     3      27.616  42.548  72.871  1.00   .00      3SG 
ATOM   6030  ND2 ASN     3      26.389  42.363  74.795  1.00   .00      3SG 
ATOM   6031 HD21 ASN     3      25.491  42.452  75.225  1.00   .00      3SG 
ATOM   6032 HD22 ASN     3      27.174  42.041  75.324  1.00   .00      3SG 
ATOM   6033  C   ASN     3      23.844  41.118  72.966  1.00 23.67      3SG 
ATOM   6034  O   ASN     3      23.240  41.590  73.929  1.00 23.85      3SG 
ATOM   6035  N   ILE     4      23.886  39.790  72.710  1.00 18.40      3SG 
ATOM   6036  HN  ILE     4      24.368  39.432  71.915  1.00   .00      3SG 
ATOM   6037  CA  ILE     4      23.274  38.801  73.560  1.00 21.55      3SG 
ATOM   6038  HA  ILE     4      22.488  39.276  74.131  1.00   .00      3SG 
ATOM   6039  CB  ILE     4      22.640  37.651  72.772  1.00 25.38      3SG 
ATOM   6040  HB  ILE     4      22.068  38.117  71.934  1.00   .00      3SG 
ATOM   6041  CG2 ILE     4      23.715  36.737  72.144  1.00 28.47      3SG 
ATOM   6042 HG21 ILE     4      23.245  36.018  71.441  1.00   .00      3SG 
ATOM   6043 HG22 ILE     4      24.243  36.151  72.925  1.00   .00      3SG 
ATOM   6044 HG23 ILE     4      24.461  37.333  71.578  1.00   .00      3SG 
ATOM   6045  CG1 ILE     4      21.613  36.860  73.621  1.00 26.42      3SG 
ATOM   6046 HG11 ILE     4      20.923  37.583  74.109  1.00   .00      3SG 
ATOM   6047 HG12 ILE     4      22.146  36.303  74.421  1.00   .00      3SG 
ATOM   6048  CD  ILE     4      20.778  35.875  72.795  1.00 31.45      3SG 
ATOM   6049  HD1 ILE     4      21.421  35.080  72.360  1.00   .00      3SG 
ATOM   6050  HD2 ILE     4      20.261  36.405  71.967  1.00   .00      3SG 
ATOM   6051  HD3 ILE     4      20.012  35.388  73.433  1.00   .00      3SG 
ATOM   6052  C   ILE     4      24.340  38.327  74.515  1.00 20.58      3SG 
ATOM   6053  O   ILE     4      25.519  38.249  74.167  1.00 22.90      3SG 
ATOM   6054  N   LEU     5      23.933  38.026  75.765  1.00 23.14      3SG 
ATOM   6055  HN  LEU     5      22.982  38.152  76.032  1.00   .00      3SG 
ATOM   6056  CA  LEU     5      24.789  37.447  76.770  1.00 21.32      3SG 
ATOM   6057  HA  LEU     5      25.791  37.311  76.388  1.00   .00      3SG 
ATOM   6058  CB  LEU     5      24.819  38.280  78.075  1.00   .00      3SG 
ATOM   6059  HB1 LEU     5      23.786  38.383  78.474  1.00   .00      3SG 
ATOM   6060  HB2 LEU     5      25.429  37.748  78.837  1.00   .00      3SG 
ATOM   6061  CG  LEU     5      25.399  39.706  77.895  1.00   .00      3SG 
ATOM   6062  HG  LEU     5      24.793  40.224  77.116  1.00   .00      3SG 
ATOM   6063  CD1 LEU     5      26.864  39.701  77.413  1.00   .00      3SG 
ATOM   6064 HD11 LEU     5      27.244  40.742  77.338  1.00   .00      3SG 
ATOM   6065 HD12 LEU     5      27.502  39.144  78.130  1.00   .00      3SG 
ATOM   6066 HD13 LEU     5      26.951  39.228  76.413  1.00   .00      3SG 
ATOM   6067  CD2 LEU     5      25.256  40.524  79.192  1.00   .00      3SG 
ATOM   6068 HD21 LEU     5      25.600  41.567  79.030  1.00   .00      3SG 
ATOM   6069 HD22 LEU     5      24.194  40.549  79.518  1.00   .00      3SG 
ATOM   6070 HD23 LEU     5      25.866  40.072  80.002  1.00   .00      3SG 
ATOM   6071  C   LEU     5      24.208  36.088  77.027  1.00 20.45      3SG 
ATOM   6072  O   LEU     5      24.865  35.068  76.825  1.00 18.92      3SG 
ATOM   6073  N   GLY     6      22.926  36.058  77.447  1.00 19.76      3SG 
ATOM   6074  HN  GLY     6      22.420  36.896  77.633  1.00   .00      3SG 
ATOM   6075  CA  GLY     6      22.189  34.839  77.617  1.00 20.73      3SG 
ATOM   6076  HA1 GLY     6      22.345  34.496  78.629  1.00   .00      3SG 
ATOM   6077  HA2 GLY     6      22.466  34.129  76.849  1.00   .00      3SG 
ATOM   6078  C   GLY     6      20.754  35.210  77.450  1.00 24.20      3SG 
ATOM   6079  O   GLY     6      20.215  35.992  78.230  1.00 26.65      3SG 
ATOM   6080  N   GLY     7      20.103  34.653  76.408  1.00 20.76      3SG 
ATOM   6081  HN  GLY     7      20.567  34.027  75.785  1.00   .00      3SG 
ATOM   6082  CA  GLY     7      18.712  34.909  76.126  1.00 20.57      3SG 
ATOM   6083  HA1 GLY     7      18.659  35.615  75.310  1.00   .00      3SG 
ATOM   6084  HA2 GLY     7      18.194  35.222  77.023  1.00   .00      3SG 
ATOM   6085  C   GLY     7      18.137  33.610  75.685  1.00 21.58      3SG 
ATOM   6086  O   GLY     7      17.606  33.488  74.582  1.00 20.73      3SG 
ATOM   6087  N   TRP     8      18.253  32.597  76.572  1.00 19.38      3SG 
ATOM   6088  HN  TRP     8      18.681  32.749  77.459  1.00   .00      3SG 
ATOM   6089  CA  TRP     8      17.861  31.233  76.318  1.00 24.51      3SG 
ATOM   6090  HA  TRP     8      18.144  30.977  75.307  1.00   .00      3SG 
ATOM   6091  CB  TRP     8      18.509  30.247  77.323  1.00 23.60      3SG 
ATOM   6092  HB1 TRP     8      18.043  30.369  78.325  1.00   .00      3SG 
ATOM   6093  HB2 TRP     8      18.322  29.205  76.980  1.00   .00      3SG 
ATOM   6094  CG  TRP     8      20.002  30.448  77.477  1.00   .00      3SG 
ATOM   6095  CD1 TRP     8      20.995  30.106  76.609  1.00   .00      3SG 
ATOM   6096  HD1 TRP     8      20.823  29.621  75.661  1.00   .00      3SG 
ATOM   6097  NE1 TRP     8      22.220  30.492  77.100  1.00   .00      3SG 
ATOM   6098  HE1 TRP     8      23.080  30.371  76.655  1.00   .00      3SG 
ATOM   6099  CE2 TRP     8      22.027  31.109  78.317  1.00   .00      3SG 
ATOM   6100  CD2 TRP     8      20.641  31.111  78.584  1.00   .00      3SG 
ATOM   6101  CE3 TRP     8      20.130  31.687  79.743  1.00   .00      3SG 
ATOM   6102  HE3 TRP     8      19.073  31.702  79.960  1.00   .00      3SG 
ATOM   6103  CZ3 TRP     8      21.038  32.261  80.646  1.00   .00      3SG 
ATOM   6104  HZ3 TRP     8      20.671  32.715  81.555  1.00   .00      3SG 
ATOM   6105  CZ2 TRP     8      22.927  31.674  79.215  1.00   .00      3SG 
ATOM   6106  HZ2 TRP     8      23.990  31.681  79.026  1.00   .00      3SG 
ATOM   6107  CH2 TRP     8      22.417  32.250  80.388  1.00   .00      3SG 
ATOM   6108  HH2 TRP     8      23.095  32.698  81.099  1.00   .00      3SG 
ATOM   6109  C   TRP     8      16.376  31.117  76.468  1.00 21.46      3SG 
ATOM   6110  O   TRP     8      15.773  31.898  77.191  1.00 18.69      3SG 
ATOM   6111  N   VAL     9      15.745  30.138  75.794  1.00 18.50      3SG 
ATOM   6112  HN  VAL     9      16.245  29.516  75.190  1.00   .00      3SG 
ATOM   6113  CA  VAL     9      14.322  29.918  75.905  1.00 19.53      3SG 
ATOM   6114  HA  VAL     9      13.842  30.887  75.902  1.00   .00      3SG 
ATOM   6115  CB  VAL     9      13.744  29.121  74.744  1.00 17.17      3SG 
ATOM   6116  HB  VAL     9      12.649  28.996  74.884  1.00   .00      3SG 
ATOM   6117  CG1 VAL     9      13.940  29.924  73.442  1.00 16.55      3SG 
ATOM   6118 HG11 VAL     9      13.451  30.917  73.523  1.00   .00      3SG 
ATOM   6119 HG12 VAL     9      13.481  29.376  72.591  1.00   .00      3SG 
ATOM   6120 HG13 VAL     9      15.017  30.073  73.223  1.00   .00      3SG 
ATOM   6121  CG2 VAL     9      14.362  27.713  74.675  1.00 17.28      3SG 
ATOM   6122 HG21 VAL     9      14.051  27.104  75.549  1.00   .00      3SG 
ATOM   6123 HG22 VAL     9      15.467  27.760  74.652  1.00   .00      3SG 
ATOM   6124 HG23 VAL     9      14.017  27.207  73.752  1.00   .00      3SG 
ATOM   6125  C   VAL     9      13.983  29.233  77.247  1.00 25.09      3SG 
ATOM   6126  OT1 VAL     9      14.878  28.587  77.853  1.00   .00      3SG 
ATOM   6127  OT2 VAL     9      12.811  29.370  77.687  1.00 24.32      3SG 
TER
REMARK PEPTIDE : 103
REMARK SEQUENCE : GLYDGMEHTV
ATOM   5961  N   GLY     0      25.011  45.887  62.747  1.00 21.85      3SG 
ATOM   5962  HT1 GLY     0      24.495  46.602  63.299  1.00   .00      3SG 
ATOM   5963  HT2 GLY     0      24.344  45.383  62.127  1.00   .00      3SG 
ATOM   5964  HT3 GLY     0      25.737  46.349  62.162  1.00   .00      3SG 
ATOM   5965  CA  GLY     0      25.648  44.909  63.667  1.00 18.91      3SG 
ATOM   5966  HA1 GLY     0      26.248  45.468  64.371  1.00   .00      3SG 
ATOM   5967  HA2 GLY     0      26.210  44.218  63.056  1.00   .00      3SG 
ATOM   5968  C   GLY     0      24.600  44.151  64.415  1.00 16.97      3SG 
ATOM   5969  O   GLY     0      23.440  44.554  64.449  1.00 17.24      3SG 
ATOM   5970  N   LEU     1      24.992  43.020  65.042  1.00 17.25      3SG 
ATOM   5971  HN  LEU     1      25.937  42.697  64.964  1.00   .00      3SG 
ATOM   5972  CA  LEU     1      24.104  42.147  65.778  1.00 16.10      3SG 
ATOM   5973  HA  LEU     1      23.221  41.973  65.177  1.00   .00      3SG 
ATOM   5974  CB  LEU     1      24.781  40.796  66.123  1.00 16.65      3SG 
ATOM   5975  HB1 LEU     1      24.129  40.178  66.779  1.00   .00      3SG 
ATOM   5976  HB2 LEU     1      25.711  41.010  66.690  1.00   .00      3SG 
ATOM   5977  CG  LEU     1      25.158  39.924  64.909  1.00 20.17      3SG 
ATOM   5978  HG  LEU     1      25.669  40.557  64.151  1.00   .00      3SG 
ATOM   5979  CD1 LEU     1      26.140  38.825  65.341  1.00 21.73      3SG 
ATOM   5980 HD11 LEU     1      27.095  39.273  65.689  1.00   .00      3SG 
ATOM   5981 HD12 LEU     1      26.356  38.150  64.490  1.00   .00      3SG 
ATOM   5982 HD13 LEU     1      25.705  38.221  66.165  1.00   .00      3SG 
ATOM   5983  CD2 LEU     1      23.926  39.299  64.243  1.00 22.59      3SG 
ATOM   5984 HD21 LEU     1      23.433  38.616  64.965  1.00   .00      3SG 
ATOM   5985 HD22 LEU     1      24.224  38.712  63.348  1.00   .00      3SG 
ATOM   5986 HD23 LEU     1      23.201  40.079  63.930  1.00   .00      3SG 
ATOM   5987  C   LEU     1      23.675  42.763  67.088  1.00 17.56      3SG 
ATOM   5988  O   LEU     1      24.200  43.786  67.523  1.00 17.15      3SG 
ATOM   5989  N   TYR     2      22.695  42.098  67.744  1.00 15.28      3SG 
ATOM   5990  HN  TYR     2      22.289  41.288  67.325  1.00   .00      3SG 
ATOM   5991  CA  TYR     2      22.155  42.398  69.049  1.00 16.18      3SG 
ATOM   5992  HA  TYR     2      21.820  43.425  69.048  1.00   .00      3SG 
ATOM   5993  CB  TYR     2      20.954  41.445  69.315  1.00 15.79      3SG 
ATOM   5994  HB1 TYR     2      21.295  40.404  69.114  1.00   .00      3SG 
ATOM   5995  HB2 TYR     2      20.144  41.681  68.591  1.00   .00      3SG 
ATOM   5996  CG  TYR     2      20.335  41.466  70.691  1.00   .00      3SG 
ATOM   5997  CD1 TYR     2      20.171  42.634  71.458  1.00   .00      3SG 
ATOM   5998  HD1 TYR     2      20.502  43.588  71.077  1.00   .00      3SG 
ATOM   5999  CE1 TYR     2      19.569  42.573  72.725  1.00   .00      3SG 
ATOM   6000  HE1 TYR     2      19.438  43.477  73.301  1.00   .00      3SG 
ATOM   6001  CZ  TYR     2      19.122  41.342  73.229  1.00   .00      3SG 
ATOM   6002  OH  TYR     2      18.471  41.263  74.475  1.00   .00      3SG 
ATOM   6003  HH  TYR     2      18.233  40.344  74.619  1.00   .00      3SG 
ATOM   6004  CD2 TYR     2      19.867  40.247  71.207  1.00   .00      3SG 
ATOM   6005  HD2 TYR     2      19.957  39.352  70.610  1.00   .00      3SG 
ATOM   6006  CE2 TYR     2      19.277  40.177  72.471  1.00   .00      3SG 
ATOM   6007  HE2 TYR     2      18.921  39.227  72.842  1.00   .00      3SG 
ATOM   6008  C   TYR     2      23.247  42.239  70.081  1.00 21.16      3SG 
ATOM   6009  O   TYR     2      23.860  41.179  70.205  1.00 15.98      3SG 
ATOM   6010  N   ASP     3      23.529  43.347  70.806  1.00 20.27      3SG 
ATOM   6011  HN  ASP     3      22.995  44.181  70.695  1.00   .00      3SG 
ATOM   6012  CA  ASP     3      24.680  43.485  71.663  1.00 22.28      3SG 
ATOM   6013  HA  ASP     3      25.504  42.969  71.196  1.00   .00      3SG 
ATOM   6014  CB  ASP     3      25.074  44.966  71.876  1.00   .00      3SG 
ATOM   6015  HB1 ASP     3      25.927  45.058  72.582  1.00   .00      3SG 
ATOM   6016  HB2 ASP     3      24.210  45.531  72.286  1.00   .00      3SG 
ATOM   6017  CG  ASP     3      25.489  45.572  70.536  1.00   .00      3SG 
ATOM   6018  OD1 ASP     3      26.595  45.217  70.046  1.00   .00      3SG 
ATOM   6019  OD2 ASP     3      24.706  46.388  69.984  1.00   .00      3SG 
ATOM   6020  C   ASP     3      24.452  42.828  72.995  1.00 23.67      3SG 
ATOM   6021  O   ASP     3      23.321  42.605  73.423  1.00 23.85      3SG 
ATOM   6022  N   GLY     4      25.576  42.468  73.659  1.00 18.40      3SG 
ATOM   6023  HN  GLY     4      26.474  42.691  73.290  1.00   .00      3SG 
ATOM   6024  CA  GLY     4      25.583  41.680  74.866  1.00 21.55      3SG 
ATOM   6025  HA1 GLY     4      24.687  41.879  75.439  1.00   .00      3SG 
ATOM   6026  HA2 GLY     4      26.497  41.903  75.395  1.00   .00      3SG 
ATOM   6027  C   GLY     4      25.612  40.243  74.448  1.00 20.58      3SG 
ATOM   6028  O   GLY     4      26.545  39.798  73.780  1.00 22.90      3SG 
ATOM   6029  N   MET     5      24.555  39.497  74.824  1.00 23.14      3SG 
ATOM   6030  HN  MET     5      23.818  39.879  75.378  1.00   .00      3SG 
ATOM   6031  CA  MET     5      24.313  38.168  74.334  1.00 21.32      3SG 
ATOM   6032  HA  MET     5      24.624  38.116  73.299  1.00   .00      3SG 
ATOM   6033  CB  MET     5      25.011  37.048  75.149  1.00   .00      3SG 
ATOM   6034  HB1 MET     5      24.804  36.069  74.666  1.00   .00      3SG 
ATOM   6035  HB2 MET     5      26.109  37.217  75.088  1.00   .00      3SG 
ATOM   6036  CG  MET     5      24.618  36.977  76.638  1.00   .00      3SG 
ATOM   6037  HG1 MET     5      23.522  36.812  76.719  1.00   .00      3SG 
ATOM   6038  HG2 MET     5      24.836  37.964  77.100  1.00   .00      3SG 
ATOM   6039  SD  MET     5      25.488  35.677  77.573  1.00   .00      3SG 
ATOM   6040  CE  MET     5      24.692  34.231  76.808  1.00   .00      3SG 
ATOM   6041  HE1 MET     5      23.586  34.294  76.893  1.00   .00      3SG 
ATOM   6042  HE2 MET     5      24.949  34.145  75.731  1.00   .00      3SG 
ATOM   6043  HE3 MET     5      25.018  33.293  77.306  1.00   .00      3SG 
ATOM   6044  C   MET     5      22.822  37.996  74.373  1.00 20.45      3SG 
ATOM   6045  O   MET     5      22.097  38.888  74.814  1.00 18.92      3SG 
ATOM   6046  N   GLU     6      22.329  36.835  73.893  1.00 19.76      3SG 
ATOM   6047  HN  GLU     6      22.926  36.119  73.543  1.00   .00      3SG 
ATOM   6048  CA  GLU     6      20.918  36.549  73.836  1.00 20.73      3SG 
ATOM   6049  HA  GLU     6      20.362  37.477  73.837  1.00   .00      3SG 
ATOM   6050  CB  GLU     6      20.535  35.764  72.563  1.00 20.59      3SG 
ATOM   6051  HB1 GLU     6      19.428  35.653  72.523  1.00   .00      3SG 
ATOM   6052  HB2 GLU     6      20.987  34.749  72.589  1.00   .00      3SG 
ATOM   6053  CG  GLU     6      21.024  36.472  71.290  1.00   .00      3SG 
ATOM   6054  HG1 GLU     6      22.127  36.385  71.192  1.00   .00      3SG 
ATOM   6055  HG2 GLU     6      20.765  37.548  71.351  1.00   .00      3SG 
ATOM   6056  CD  GLU     6      20.363  35.865  70.060  1.00   .00      3SG 
ATOM   6057  OE1 GLU     6      19.590  36.600  69.389  1.00   .00      3SG 
ATOM   6058  OE2 GLU     6      20.623  34.666  69.772  1.00   .00      3SG 
ATOM   6059  C   GLU     6      20.520  35.752  75.047  1.00 24.20      3SG 
ATOM   6060  O   GLU     6      21.361  35.188  75.745  1.00 26.65      3SG 
ATOM   6061  N   HSE     7      19.198  35.702  75.318  1.00 20.76      3SG 
ATOM   6062  HN  HSE     7      18.537  36.174  74.742  1.00   .00      3SG 
ATOM   6063  CA  HSE     7      18.633  34.922  76.392  1.00 20.57      3SG 
ATOM   6064  HA  HSE     7      19.378  34.745  77.157  1.00   .00      3SG 
ATOM   6065  CB  HSE     7      17.391  35.587  77.028  1.00 23.02      3SG 
ATOM   6066  HB1 HSE     7      16.853  34.860  77.676  1.00   .00      3SG 
ATOM   6067  HB2 HSE     7      16.689  35.907  76.227  1.00   .00      3SG 
ATOM   6068  ND1 HSE     7      17.727  36.691  79.243  1.00   .00      3SG 
ATOM   6069  CG  HSE     7      17.743  36.789  77.862  1.00   .00      3SG 
ATOM   6070  CE1 HSE     7      18.057  37.896  79.667  1.00   .00      3SG 
ATOM   6071  HE1 HSE     7      18.136  38.189  80.713  1.00   .00      3SG 
ATOM   6072  NE2 HSE     7      18.284  38.756  78.644  1.00   .00      3SG 
ATOM   6073  HE2 HSE     7      18.525  39.725  78.715  1.00   .00      3SG 
ATOM   6074  CD2 HSE     7      18.088  38.048  77.479  1.00   .00      3SG 
ATOM   6075  HD2 HSE     7      18.194  38.472  76.491  1.00   .00      3SG 
ATOM   6076  C   HSE     7      18.202  33.605  75.818  1.00 21.58      3SG 
ATOM   6077  O   HSE     7      17.734  33.533  74.682  1.00 20.73      3SG 
ATOM   6078  N   THR     8      18.347  32.528  76.625  1.00 19.38      3SG 
ATOM   6079  HN  THR     8      18.740  32.611  77.537  1.00   .00      3SG 
ATOM   6080  CA  THR     8      17.924  31.191  76.270  1.00 24.51      3SG 
ATOM   6081  HA  THR     8      18.150  31.029  75.226  1.00   .00      3SG 
ATOM   6082  CB  THR     8      18.595  30.096  77.100  1.00 23.60      3SG 
ATOM   6083  HB  THR     8      18.188  29.096  76.823  1.00   .00      3SG 
ATOM   6084  OG1 THR     8      18.397  30.291  78.499  1.00 39.91      3SG 
ATOM   6085  HG1 THR     8      17.491  30.019  78.672  1.00   .00      3SG 
ATOM   6086  CG2 THR     8      20.108  30.093  76.805  1.00 16.17      3SG 
ATOM   6087 HG21 THR     8      20.288  29.842  75.739  1.00   .00      3SG 
ATOM   6088 HG22 THR     8      20.619  29.330  77.428  1.00   .00      3SG 
ATOM   6089 HG23 THR     8      20.563  31.081  77.022  1.00   .00      3SG 
ATOM   6090  C   THR     8      16.432  31.108  76.446  1.00 21.46      3SG 
ATOM   6091  O   THR     8      15.850  31.911  77.165  1.00 18.69      3SG 
ATOM   6092  N   VAL     9      15.776  30.131  75.793  1.00 18.50      3SG 
ATOM   6093  HN  VAL     9      16.260  29.497  75.188  1.00   .00      3SG 
ATOM   6094  CA  VAL     9      14.353  29.929  75.922  1.00 19.53      3SG 
ATOM   6095  HA  VAL     9      13.884  30.904  75.925  1.00   .00      3SG 
ATOM   6096  CB  VAL     9      13.755  29.137  74.767  1.00 17.17      3SG 
ATOM   6097  HB  VAL     9      12.660  29.027  74.916  1.00   .00      3SG 
ATOM   6098  CG1 VAL     9      13.949  29.933  73.460  1.00 16.55      3SG 
ATOM   6099 HG11 VAL     9      13.478  30.934  73.544  1.00   .00      3SG 
ATOM   6100 HG12 VAL     9      13.472  29.392  72.616  1.00   .00      3SG 
ATOM   6101 HG13 VAL     9      15.026  30.064  73.227  1.00   .00      3SG 
ATOM   6102  CG2 VAL     9      14.353  27.720  74.695  1.00 17.28      3SG 
ATOM   6103 HG21 VAL     9      13.983  27.213  73.782  1.00   .00      3SG 
ATOM   6104 HG22 VAL     9      14.049  27.120  75.578  1.00   .00      3SG 
ATOM   6105 HG23 VAL     9      15.459  27.751  74.652  1.00   .00      3SG 
ATOM   6106  C   VAL     9      14.022  29.247  77.266  1.00 25.09      3SG 
ATOM   6107  OT1 VAL     9      14.936  28.660  77.905  1.00   .00      3SG 
ATOM   6108  OT2 VAL     9      12.833  29.325  77.674  1.00 24.32      3SG 
TER
REMARK PEPTIDE : 104
REMARK SEQUENCE : VLYRYGSFSV
ATOM   5961  N   VAL     0      25.195  45.277  62.618  1.00 21.85      3SG 
ATOM   5962  HT1 VAL     0      24.331  45.855  62.648  1.00   .00      3SG 
ATOM   5963  HT2 VAL     0      24.990  44.392  62.105  1.00   .00      3SG 
ATOM   5964  HT3 VAL     0      25.943  45.798  62.117  1.00   .00      3SG 
ATOM   5965  CA  VAL     0      25.619  44.962  64.003  1.00 18.91      3SG 
ATOM   5966  HA  VAL     0      26.521  44.376  63.929  1.00   .00      3SG 
ATOM   5967  CB  VAL     0      25.897  46.269  64.760  1.00 21.47      3SG 
ATOM   5968  HB  VAL     0      25.407  47.117  64.231  1.00   .00      3SG 
ATOM   5969  CG1 VAL     0      25.350  46.315  66.198  1.00   .00      3SG 
ATOM   5970 HG11 VAL     0      25.625  47.283  66.669  1.00   .00      3SG 
ATOM   5971 HG12 VAL     0      25.764  45.506  66.819  1.00   .00      3SG 
ATOM   5972 HG13 VAL     0      24.245  46.231  66.202  1.00   .00      3SG 
ATOM   5973  CG2 VAL     0      27.415  46.520  64.749  1.00   .00      3SG 
ATOM   5974 HG21 VAL     0      27.952  45.701  65.265  1.00   .00      3SG 
ATOM   5975 HG22 VAL     0      27.648  47.463  65.285  1.00   .00      3SG 
ATOM   5976 HG23 VAL     0      27.793  46.601  63.711  1.00   .00      3SG 
ATOM   5977  C   VAL     0      24.549  44.102  64.608  1.00 16.97      3SG 
ATOM   5978  O   VAL     0      23.371  44.414  64.479  1.00 17.24      3SG 
ATOM   5979  N   LEU     1      24.936  42.984  65.271  1.00 17.25      3SG 
ATOM   5980  HN  LEU     1      25.897  42.709  65.283  1.00   .00      3SG 
ATOM   5981  CA  LEU     1      24.032  42.080  65.959  1.00 16.10      3SG 
ATOM   5982  HA  LEU     1      23.148  41.937  65.353  1.00   .00      3SG 
ATOM   5983  CB  LEU     1      24.710  40.721  66.259  1.00 16.65      3SG 
ATOM   5984  HB1 LEU     1      24.044  40.074  66.870  1.00   .00      3SG 
ATOM   5985  HB2 LEU     1      25.626  40.914  66.857  1.00   .00      3SG 
ATOM   5986  CG  LEU     1      25.127  39.921  65.007  1.00 20.17      3SG 
ATOM   5987  HG  LEU     1      25.636  40.606  64.293  1.00   .00      3SG 
ATOM   5988  CD1 LEU     1      26.131  38.824  65.388  1.00 21.73      3SG 
ATOM   5989 HD11 LEU     1      26.373  38.204  64.503  1.00   .00      3SG 
ATOM   5990 HD12 LEU     1      25.704  38.164  66.173  1.00   .00      3SG 
ATOM   5991 HD13 LEU     1      27.072  39.275  65.769  1.00   .00      3SG 
ATOM   5992  CD2 LEU     1      23.922  39.306  64.285  1.00 22.59      3SG 
ATOM   5993 HD21 LEU     1      23.186  40.085  63.997  1.00   .00      3SG 
ATOM   5994 HD22 LEU     1      23.436  38.572  64.960  1.00   .00      3SG 
ATOM   5995 HD23 LEU     1      24.253  38.775  63.367  1.00   .00      3SG 
ATOM   5996  C   LEU     1      23.627  42.684  67.283  1.00 17.56      3SG 
ATOM   5997  O   LEU     1      24.174  43.708  67.691  1.00 17.15      3SG 
ATOM   5998  N   TYR     2      22.651  42.064  68.003  1.00 15.28      3SG 
ATOM   5999  HN  TYR     2      22.204  41.230  67.687  1.00   .00      3SG 
ATOM   6000  CA  TYR     2      22.174  42.610  69.258  1.00 16.18      3SG 
ATOM   6001  HA  TYR     2      22.044  43.666  69.080  1.00   .00      3SG 
ATOM   6002  CB  TYR     2      20.759  42.141  69.734  1.00 15.79      3SG 
ATOM   6003  HB1 TYR     2      20.033  42.484  68.963  1.00   .00      3SG 
ATOM   6004  HB2 TYR     2      20.495  42.657  70.682  1.00   .00      3SG 
ATOM   6005  CG  TYR     2      20.515  40.658  69.957  1.00   .00      3SG 
ATOM   6006  CD1 TYR     2      19.308  40.104  69.487  1.00   .00      3SG 
ATOM   6007  HD1 TYR     2      18.623  40.718  68.921  1.00   .00      3SG 
ATOM   6008  CE1 TYR     2      18.963  38.774  69.761  1.00   .00      3SG 
ATOM   6009  HE1 TYR     2      18.030  38.375  69.390  1.00   .00      3SG 
ATOM   6010  CZ  TYR     2      19.828  37.968  70.509  1.00   .00      3SG 
ATOM   6011  OH  TYR     2      19.494  36.626  70.784  1.00   .00      3SG 
ATOM   6012  HH  TYR     2      20.201  36.252  71.317  1.00   .00      3SG 
ATOM   6013  CD2 TYR     2      21.357  39.837  70.735  1.00   .00      3SG 
ATOM   6014  HD2 TYR     2      22.255  40.223  71.184  1.00   .00      3SG 
ATOM   6015  CE2 TYR     2      21.022  38.503  71.001  1.00   .00      3SG 
ATOM   6016  HE2 TYR     2      21.688  37.897  71.599  1.00   .00      3SG 
ATOM   6017  C   TYR     2      23.216  42.525  70.342  1.00 21.16      3SG 
ATOM   6018  O   TYR     2      24.080  41.650  70.342  1.00 15.98      3SG 
ATOM   6019  N   ARG     3      23.164  43.498  71.275  1.00 20.27      3SG 
ATOM   6020  HN  ARG     3      22.440  44.182  71.252  1.00   .00      3SG 
ATOM   6021  CA  ARG     3      24.158  43.699  72.298  1.00 22.28      3SG 
ATOM   6022  HA  ARG     3      25.139  43.535  71.874  1.00   .00      3SG 
ATOM   6023  CB  ARG     3      24.067  45.138  72.856  1.00   .00      3SG 
ATOM   6024  HB1 ARG     3      24.715  45.242  73.754  1.00   .00      3SG 
ATOM   6025  HB2 ARG     3      23.017  45.339  73.161  1.00   .00      3SG 
ATOM   6026  CG  ARG     3      24.502  46.193  71.820  1.00   .00      3SG 
ATOM   6027  HG1 ARG     3      24.017  45.991  70.840  1.00   .00      3SG 
ATOM   6028  HG2 ARG     3      25.600  46.080  71.672  1.00   .00      3SG 
ATOM   6029  CD  ARG     3      24.222  47.650  72.226  1.00   .00      3SG 
ATOM   6030  HD1 ARG     3      24.800  48.333  71.567  1.00   .00      3SG 
ATOM   6031  HD2 ARG     3      24.516  47.846  73.278  1.00   .00      3SG 
ATOM   6032  NE  ARG     3      22.767  47.966  72.001  1.00   .00      3SG 
ATOM   6033  HE  ARG     3      22.486  48.225  71.076  1.00   .00      3SG 
ATOM   6034  CZ  ARG     3      21.823  48.017  72.984  1.00   .00      3SG 
ATOM   6035  NH1 ARG     3      20.551  48.367  72.658  1.00   .00      3SG 
ATOM   6036 HH11 ARG     3      20.326  48.604  71.715  1.00   .00      3SG 
ATOM   6037 HH12 ARG     3      19.850  48.412  73.367  1.00   .00      3SG 
ATOM   6038  NH2 ARG     3      22.119  47.728  74.278  1.00   .00      3SG 
ATOM   6039 HH21 ARG     3      21.409  47.792  74.976  1.00   .00      3SG 
ATOM   6040 HH22 ARG     3      23.054  47.482  74.527  1.00   .00      3SG 
ATOM   6041  C   ARG     3      23.942  42.696  73.397  1.00 23.67      3SG 
ATOM   6042  O   ARG     3      24.811  41.871  73.671  1.00 23.85      3SG 
ATOM   6043  N   TYR     4      22.749  42.745  74.028  1.00 18.40      3SG 
ATOM   6044  HN  TYR     4      22.075  43.438  73.790  1.00   .00      3SG 
ATOM   6045  CA  TYR     4      22.333  41.795  75.030  1.00 21.55      3SG 
ATOM   6046  HA  TYR     4      23.135  41.102  75.250  1.00   .00      3SG 
ATOM   6047  CB  TYR     4      21.861  42.476  76.337  1.00 25.38      3SG 
ATOM   6048  HB1 TYR     4      21.524  41.714  77.072  1.00   .00      3SG 
ATOM   6049  HB2 TYR     4      21.035  43.193  76.146  1.00   .00      3SG 
ATOM   6050  CG  TYR     4      23.009  43.230  76.949  1.00   .00      3SG 
ATOM   6051  CD1 TYR     4      24.021  42.542  77.639  1.00   .00      3SG 
ATOM   6052  HD1 TYR     4      23.965  41.469  77.743  1.00   .00      3SG 
ATOM   6053  CE1 TYR     4      25.107  43.236  78.189  1.00   .00      3SG 
ATOM   6054  HE1 TYR     4      25.876  42.690  78.716  1.00   .00      3SG 
ATOM   6055  CZ  TYR     4      25.192  44.628  78.052  1.00   .00      3SG 
ATOM   6056  OH  TYR     4      26.286  45.331  78.601  1.00   .00      3SG 
ATOM   6057  HH  TYR     4      26.853  44.696  79.044  1.00   .00      3SG 
ATOM   6058  CD2 TYR     4      23.101  44.628  76.821  1.00   .00      3SG 
ATOM   6059  HD2 TYR     4      22.332  45.168  76.289  1.00   .00      3SG 
ATOM   6060  CE2 TYR     4      24.187  45.324  77.367  1.00   .00      3SG 
ATOM   6061  HE2 TYR     4      24.246  46.397  77.259  1.00   .00      3SG 
ATOM   6062  C   TYR     4      21.218  41.012  74.392  1.00 20.58      3SG 
ATOM   6063  O   TYR     4      21.421  39.879  73.962  1.00 22.90      3SG 
ATOM   6064  N   GLY     5      20.017  41.627  74.280  1.00 23.14      3SG 
ATOM   6065  HN  GLY     5      19.862  42.525  74.681  1.00   .00      3SG 
ATOM   6066  CA  GLY     5      18.922  41.099  73.500  1.00 21.32      3SG 
ATOM   6067  HA1 GLY     5      19.315  40.687  72.582  1.00   .00      3SG 
ATOM   6068  HA2 GLY     5      18.243  41.922  73.336  1.00   .00      3SG 
ATOM   6069  C   GLY     5      18.170  40.033  74.235  1.00 20.45      3SG 
ATOM   6070  O   GLY     5      17.653  40.266  75.325  1.00 18.92      3SG 
ATOM   6071  N   SER     6      18.085  38.826  73.629  1.00 19.76      3SG 
ATOM   6072  HN  SER     6      18.509  38.659  72.743  1.00   .00      3SG 
ATOM   6073  CA  SER     6      17.420  37.690  74.225  1.00 20.73      3SG 
ATOM   6074  HA  SER     6      16.717  38.026  74.973  1.00   .00      3SG 
ATOM   6075  CB  SER     6      16.680  36.784  73.214  1.00 20.59      3SG 
ATOM   6076  HB1 SER     6      16.191  35.932  73.733  1.00   .00      3SG 
ATOM   6077  HB2 SER     6      17.399  36.386  72.467  1.00   .00      3SG 
ATOM   6078  OG  SER     6      15.673  37.511  72.529  1.00   .00      3SG 
ATOM   6079  HG1 SER     6      15.117  36.867  72.085  1.00   .00      3SG 
ATOM   6080  C   SER     6      18.439  36.828  74.900  1.00 24.20      3SG 
ATOM   6081  O   SER     6      19.640  36.933  74.653  1.00 26.65      3SG 
ATOM   6082  N   PHE     7      17.940  35.931  75.774  1.00 20.76      3SG 
ATOM   6083  HN  PHE     7      16.962  35.887  75.959  1.00   .00      3SG 
ATOM   6084  CA  PHE     7      18.728  34.938  76.458  1.00 20.57      3SG 
ATOM   6085  HA  PHE     7      19.777  35.064  76.225  1.00   .00      3SG 
ATOM   6086  CB  PHE     7      18.512  34.980  77.995  1.00 23.02      3SG 
ATOM   6087  HB1 PHE     7      19.212  34.296  78.518  1.00   .00      3SG 
ATOM   6088  HB2 PHE     7      17.466  34.703  78.251  1.00   .00      3SG 
ATOM   6089  CG  PHE     7      18.773  36.380  78.494  1.00   .00      3SG 
ATOM   6090  CD1 PHE     7      17.720  37.183  78.968  1.00   .00      3SG 
ATOM   6091  HD1 PHE     7      16.717  36.783  79.008  1.00   .00      3SG 
ATOM   6092  CE1 PHE     7      17.951  38.509  79.358  1.00   .00      3SG 
ATOM   6093  HE1 PHE     7      17.132  39.124  79.701  1.00   .00      3SG 
ATOM   6094  CZ  PHE     7      19.243  39.042  79.291  1.00   .00      3SG 
ATOM   6095  HZ  PHE     7      19.421  40.064  79.594  1.00   .00      3SG 
ATOM   6096  CD2 PHE     7      20.068  36.928  78.435  1.00   .00      3SG 
ATOM   6097  HD2 PHE     7      20.887  36.331  78.064  1.00   .00      3SG 
ATOM   6098  CE2 PHE     7      20.302  38.251  78.830  1.00   .00      3SG 
ATOM   6099  HE2 PHE     7      21.299  38.663  78.774  1.00   .00      3SG 
ATOM   6100  C   PHE     7      18.270  33.622  75.886  1.00 21.58      3SG 
ATOM   6101  O   PHE     7      17.744  33.574  74.773  1.00 20.73      3SG 
ATOM   6102  N   SER     8      18.445  32.513  76.641  1.00 19.38      3SG 
ATOM   6103  HN  SER     8      18.898  32.552  77.527  1.00   .00      3SG 
ATOM   6104  CA  SER     8      17.979  31.203  76.237  1.00 24.51      3SG 
ATOM   6105  HA  SER     8      18.165  31.081  75.180  1.00   .00      3SG 
ATOM   6106  CB  SER     8      18.658  30.045  77.008  1.00 23.60      3SG 
ATOM   6107  HB1 SER     8      18.282  29.064  76.642  1.00   .00      3SG 
ATOM   6108  HB2 SER     8      18.443  30.128  78.095  1.00   .00      3SG 
ATOM   6109  OG  SER     8      20.068  30.078  76.821  1.00   .00      3SG 
ATOM   6110  HG1 SER     8      20.416  29.295  77.254  1.00   .00      3SG 
ATOM   6111  C   SER     8      16.495  31.119  76.468  1.00 21.46      3SG 
ATOM   6112  O   SER     8      15.932  31.938  77.185  1.00 18.69      3SG 
ATOM   6113  N   VAL     9      15.820  30.134  75.843  1.00 18.50      3SG 
ATOM   6114  HN  VAL     9      16.293  29.488  75.241  1.00   .00      3SG 
ATOM   6115  CA  VAL     9      14.392  29.953  75.964  1.00 19.53      3SG 
ATOM   6116  HA  VAL     9      13.938  30.935  75.970  1.00   .00      3SG 
ATOM   6117  CB  VAL     9      13.785  29.174  74.803  1.00 17.17      3SG 
ATOM   6118  HB  VAL     9      12.688  29.080  74.950  1.00   .00      3SG 
ATOM   6119  CG1 VAL     9      13.993  29.968  73.497  1.00 16.55      3SG 
ATOM   6120 HG11 VAL     9      15.072  30.092  73.271  1.00   .00      3SG 
ATOM   6121 HG12 VAL     9      13.527  30.972  73.579  1.00   .00      3SG 
ATOM   6122 HG13 VAL     9      13.516  29.430  72.650  1.00   .00      3SG 
ATOM   6123  CG2 VAL     9      14.358  27.745  74.725  1.00 17.28      3SG 
ATOM   6124 HG21 VAL     9      15.462  27.758  74.663  1.00   .00      3SG 
ATOM   6125 HG22 VAL     9      13.964  27.240  73.821  1.00   .00      3SG 
ATOM   6126 HG23 VAL     9      14.060  27.152  75.614  1.00   .00      3SG 
ATOM   6127  C   VAL     9      14.039  29.269  77.301  1.00 25.09      3SG 
ATOM   6128  OT1 VAL     9      12.844  29.350  77.691  1.00   .00      3SG 
ATOM   6129  OT2 VAL     9      14.940  28.672  77.950  1.00 24.32      3SG 
TER
REMARK PEPTIDE : 105
REMARK SEQUENCE : TLVEVTLGEV
ATOM   5961  N   THR     0      25.020  45.509  62.650  1.00 21.85      3SG 
ATOM   5962  HT1 THR     0      24.567  44.804  62.031  1.00   .00      3SG 
ATOM   5963  HT2 THR     0      25.786  45.983  62.127  1.00   .00      3SG 
ATOM   5964  HT3 THR     0      24.318  46.213  62.954  1.00   .00      3SG 
ATOM   5965  CA  THR     0      25.573  44.823  63.856  1.00 18.91      3SG 
ATOM   5966  HA  THR     0      26.359  44.174  63.504  1.00   .00      3SG 
ATOM   5967  CB  THR     0      26.128  45.804  64.888  1.00 21.47      3SG 
ATOM   5968  HB  THR     0      26.389  45.275  65.824  1.00   .00      3SG 
ATOM   5969  OG1 THR     0      25.202  46.831  65.234  1.00   .00      3SG 
ATOM   5970  HG1 THR     0      24.589  46.447  65.867  1.00   .00      3SG 
ATOM   5971  CG2 THR     0      27.421  46.428  64.343  1.00   .00      3SG 
ATOM   5972 HG21 THR     0      27.838  47.156  65.070  1.00   .00      3SG 
ATOM   5973 HG22 THR     0      27.224  46.948  63.387  1.00   .00      3SG 
ATOM   5974 HG23 THR     0      28.185  45.646  64.156  1.00   .00      3SG 
ATOM   5975  C   THR     0      24.522  43.980  64.507  1.00 16.97      3SG 
ATOM   5976  O   THR     0      23.340  44.263  64.366  1.00 17.24      3SG 
ATOM   5977  N   LEU     1      24.931  42.931  65.255  1.00 17.25      3SG 
ATOM   5978  HN  LEU     1      25.897  42.678  65.293  1.00   .00      3SG 
ATOM   5979  CA  LEU     1      24.038  42.068  66.001  1.00 16.10      3SG 
ATOM   5980  HA  LEU     1      23.136  41.915  65.424  1.00   .00      3SG 
ATOM   5981  CB  LEU     1      24.707  40.705  66.305  1.00 16.65      3SG 
ATOM   5982  HB1 LEU     1      24.036  40.062  66.914  1.00   .00      3SG 
ATOM   5983  HB2 LEU     1      25.624  40.890  66.903  1.00   .00      3SG 
ATOM   5984  CG  LEU     1      25.120  39.903  65.051  1.00 20.17      3SG 
ATOM   5985  HG  LEU     1      25.680  40.573  64.362  1.00   .00      3SG 
ATOM   5986  CD1 LEU     1      26.061  38.752  65.433  1.00 21.73      3SG 
ATOM   5987 HD11 LEU     1      27.011  39.149  65.847  1.00   .00      3SG 
ATOM   5988 HD12 LEU     1      26.297  38.140  64.540  1.00   .00      3SG 
ATOM   5989 HD13 LEU     1      25.582  38.096  66.192  1.00   .00      3SG 
ATOM   5990  CD2 LEU     1      23.909  39.358  64.285  1.00 22.59      3SG 
ATOM   5991 HD21 LEU     1      24.240  38.818  63.372  1.00   .00      3SG 
ATOM   5992 HD22 LEU     1      23.222  40.174  63.982  1.00   .00      3SG 
ATOM   5993 HD23 LEU     1      23.369  38.644  64.938  1.00   .00      3SG 
ATOM   5994  C   LEU     1      23.660  42.721  67.316  1.00 17.56      3SG 
ATOM   5995  O   LEU     1      24.130  43.815  67.630  1.00 17.15      3SG 
ATOM   5996  N   VAL     2      22.794  42.045  68.119  1.00 15.28      3SG 
ATOM   5997  HN  VAL     2      22.419  41.166  67.835  1.00   .00      3SG 
ATOM   5998  CA  VAL     2      22.331  42.507  69.417  1.00 16.18      3SG 
ATOM   5999  HA  VAL     2      21.998  43.529  69.304  1.00   .00      3SG 
ATOM   6000  CB  VAL     2      21.179  41.672  69.984  1.00 15.79      3SG 
ATOM   6001  HB  VAL     2      21.495  40.605  70.046  1.00   .00      3SG 
ATOM   6002  CG1 VAL     2      20.760  42.152  71.391  1.00   .00      3SG 
ATOM   6003 HG11 VAL     2      21.575  42.009  72.127  1.00   .00      3SG 
ATOM   6004 HG12 VAL     2      19.881  41.572  71.743  1.00   .00      3SG 
ATOM   6005 HG13 VAL     2      20.484  43.227  71.366  1.00   .00      3SG 
ATOM   6006  CG2 VAL     2      19.969  41.769  69.038  1.00   .00      3SG 
ATOM   6007 HG21 VAL     2      19.549  42.794  69.071  1.00   .00      3SG 
ATOM   6008 HG22 VAL     2      19.175  41.060  69.355  1.00   .00      3SG 
ATOM   6009 HG23 VAL     2      20.250  41.542  67.994  1.00   .00      3SG 
ATOM   6010  C   VAL     2      23.493  42.480  70.377  1.00 21.16      3SG 
ATOM   6011  O   VAL     2      24.131  41.446  70.570  1.00 15.98      3SG 
ATOM   6012  N   GLU     3      23.801  43.658  70.968  1.00 20.27      3SG 
ATOM   6013  HN  GLU     3      23.246  44.469  70.803  1.00   .00      3SG 
ATOM   6014  CA  GLU     3      24.989  43.886  71.756  1.00 22.28      3SG 
ATOM   6015  HA  GLU     3      25.792  43.336  71.297  1.00   .00      3SG 
ATOM   6016  CB  GLU     3      25.349  45.392  71.782  1.00   .00      3SG 
ATOM   6017  HB1 GLU     3      24.640  45.938  72.442  1.00   .00      3SG 
ATOM   6018  HB2 GLU     3      25.210  45.798  70.754  1.00   .00      3SG 
ATOM   6019  CG  GLU     3      26.795  45.703  72.218  1.00   .00      3SG 
ATOM   6020  HG1 GLU     3      26.974  45.318  73.244  1.00   .00      3SG 
ATOM   6021  HG2 GLU     3      26.952  46.803  72.223  1.00   .00      3SG 
ATOM   6022  CD  GLU     3      27.795  45.071  71.249  1.00   .00      3SG 
ATOM   6023  OE1 GLU     3      28.613  44.231  71.708  1.00   .00      3SG 
ATOM   6024  OE2 GLU     3      27.746  45.404  70.033  1.00   .00      3SG 
ATOM   6025  C   GLU     3      24.814  43.358  73.155  1.00 23.67      3SG 
ATOM   6026  O   GLU     3      25.744  42.810  73.746  1.00 23.85      3SG 
ATOM   6027  N   VAL     4      23.581  43.486  73.695  1.00 18.40      3SG 
ATOM   6028  HN  VAL     4      22.853  43.937  73.187  1.00   .00      3SG 
ATOM   6029  CA  VAL     4      23.184  42.956  74.980  1.00 21.55      3SG 
ATOM   6030  HA  VAL     4      24.044  42.965  75.636  1.00   .00      3SG 
ATOM   6031  CB  VAL     4      22.085  43.797  75.625  1.00 25.38      3SG 
ATOM   6032  HB  VAL     4      21.750  43.334  76.581  1.00   .00      3SG 
ATOM   6033  CG1 VAL     4      22.680  45.177  75.980  1.00   .00      3SG 
ATOM   6034 HG11 VAL     4      23.000  45.718  75.065  1.00   .00      3SG 
ATOM   6035 HG12 VAL     4      23.559  45.059  76.649  1.00   .00      3SG 
ATOM   6036 HG13 VAL     4      21.921  45.795  76.504  1.00   .00      3SG 
ATOM   6037  CG2 VAL     4      20.866  43.936  74.688  1.00   .00      3SG 
ATOM   6038 HG21 VAL     4      21.146  44.408  73.724  1.00   .00      3SG 
ATOM   6039 HG22 VAL     4      20.104  44.583  75.170  1.00   .00      3SG 
ATOM   6040 HG23 VAL     4      20.405  42.947  74.482  1.00   .00      3SG 
ATOM   6041  C   VAL     4      22.768  41.508  74.797  1.00 20.58      3SG 
ATOM   6042  O   VAL     4      23.074  40.886  73.780  1.00 22.90      3SG 
ATOM   6043  N   THR     5      22.078  40.910  75.797  1.00 23.14      3SG 
ATOM   6044  HN  THR     5      21.817  41.400  76.625  1.00   .00      3SG 
ATOM   6045  CA  THR     5      21.702  39.513  75.753  1.00 21.32      3SG 
ATOM   6046  HA  THR     5      22.485  38.969  75.242  1.00   .00      3SG 
ATOM   6047  CB  THR     5      21.544  38.873  77.130  1.00   .00      3SG 
ATOM   6048  HB  THR     5      21.233  37.809  77.031  1.00   .00      3SG 
ATOM   6049  OG1 THR     5      20.582  39.551  77.933  1.00   .00      3SG 
ATOM   6050  HG1 THR     5      19.722  39.247  77.629  1.00   .00      3SG 
ATOM   6051  CG2 THR     5      22.909  38.907  77.848  1.00   .00      3SG 
ATOM   6052 HG21 THR     5      23.677  38.386  77.238  1.00   .00      3SG 
ATOM   6053 HG22 THR     5      22.836  38.395  78.831  1.00   .00      3SG 
ATOM   6054 HG23 THR     5      23.242  39.951  78.022  1.00   .00      3SG 
ATOM   6055  C   THR     5      20.433  39.337  74.954  1.00 20.45      3SG 
ATOM   6056  O   THR     5      19.632  40.261  74.806  1.00 18.92      3SG 
ATOM   6057  N   LEU     6      20.238  38.109  74.426  1.00 19.76      3SG 
ATOM   6058  HN  LEU     6      20.922  37.393  74.537  1.00   .00      3SG 
ATOM   6059  CA  LEU     6      19.053  37.713  73.707  1.00 20.73      3SG 
ATOM   6060  HA  LEU     6      18.610  38.573  73.222  1.00   .00      3SG 
ATOM   6061  CB  LEU     6      19.344  36.597  72.671  1.00 20.59      3SG 
ATOM   6062  HB1 LEU     6      18.390  36.223  72.240  1.00   .00      3SG 
ATOM   6063  HB2 LEU     6      19.846  35.744  73.180  1.00   .00      3SG 
ATOM   6064  CG  LEU     6      20.263  37.023  71.509  1.00   .00      3SG 
ATOM   6065  HG  LEU     6      21.163  37.520  71.942  1.00   .00      3SG 
ATOM   6066  CD1 LEU     6      19.587  38.024  70.552  1.00   .00      3SG 
ATOM   6067 HD11 LEU     6      18.678  37.573  70.101  1.00   .00      3SG 
ATOM   6068 HD12 LEU     6      20.284  38.305  69.735  1.00   .00      3SG 
ATOM   6069 HD13 LEU     6      19.295  38.950  71.092  1.00   .00      3SG 
ATOM   6070  CD2 LEU     6      20.757  35.772  70.761  1.00   .00      3SG 
ATOM   6071 HD21 LEU     6      21.238  35.062  71.467  1.00   .00      3SG 
ATOM   6072 HD22 LEU     6      21.503  36.059  69.998  1.00   .00      3SG 
ATOM   6073 HD23 LEU     6      19.913  35.259  70.259  1.00   .00      3SG 
ATOM   6074  C   LEU     6      18.080  37.177  74.720  1.00 24.20      3SG 
ATOM   6075  O   LEU     6      17.112  37.840  75.085  1.00 26.65      3SG 
ATOM   6076  N   GLY     7      18.343  35.943  75.194  1.00 20.76      3SG 
ATOM   6077  HN  GLY     7      19.152  35.443  74.894  1.00   .00      3SG 
ATOM   6078  CA  GLY     7      17.488  35.227  76.096  1.00 20.57      3SG 
ATOM   6079  HA1 GLY     7      16.477  35.608  76.039  1.00   .00      3SG 
ATOM   6080  HA2 GLY     7      17.933  35.269  77.080  1.00   .00      3SG 
ATOM   6081  C   GLY     7      17.489  33.819  75.605  1.00 21.58      3SG 
ATOM   6082  O   GLY     7      17.301  33.565  74.415  1.00 20.73      3SG 
ATOM   6083  N   GLU     8      17.694  32.863  76.536  1.00 19.38      3SG 
ATOM   6084  HN  GLU     8      17.896  33.103  77.483  1.00   .00      3SG 
ATOM   6085  CA  GLU     8      17.614  31.445  76.280  1.00 24.51      3SG 
ATOM   6086  HA  GLU     8      17.945  31.243  75.270  1.00   .00      3SG 
ATOM   6087  CB  GLU     8      18.402  30.567  77.294  1.00 23.60      3SG 
ATOM   6088  HB1 GLU     8      18.512  29.553  76.845  1.00   .00      3SG 
ATOM   6089  HB2 GLU     8      17.824  30.441  78.237  1.00   .00      3SG 
ATOM   6090  CG  GLU     8      19.810  31.080  77.672  1.00   .00      3SG 
ATOM   6091  HG1 GLU     8      20.362  31.388  76.760  1.00   .00      3SG 
ATOM   6092  HG2 GLU     8      20.372  30.256  78.162  1.00   .00      3SG 
ATOM   6093  CD  GLU     8      19.733  32.247  78.663  1.00   .00      3SG 
ATOM   6094  OE1 GLU     8      19.107  32.074  79.744  1.00   .00      3SG 
ATOM   6095  OE2 GLU     8      20.279  33.335  78.339  1.00   .00      3SG 
ATOM   6096  C   GLU     8      16.163  31.103  76.430  1.00 21.46      3SG 
ATOM   6097  O   GLU     8      15.484  31.704  77.252  1.00 18.69      3SG 
ATOM   6098  N   VAL     9      15.622  30.145  75.659  1.00 18.50      3SG 
ATOM   6099  HN  VAL     9      16.162  29.626  74.994  1.00   .00      3SG 
ATOM   6100  CA  VAL     9      14.218  29.815  75.775  1.00 19.53      3SG 
ATOM   6101  HA  VAL     9      13.672  30.749  75.788  1.00   .00      3SG 
ATOM   6102  CB  VAL     9      13.674  29.015  74.605  1.00 17.17      3SG 
ATOM   6103  HB  VAL     9      12.586  28.826  74.749  1.00   .00      3SG 
ATOM   6104  CG1 VAL     9      13.819  29.862  73.325  1.00 16.55      3SG 
ATOM   6105 HG11 VAL     9      14.888  30.044  73.087  1.00   .00      3SG 
ATOM   6106 HG12 VAL     9      13.309  30.840  73.445  1.00   .00      3SG 
ATOM   6107 HG13 VAL     9      13.355  29.328  72.469  1.00   .00      3SG 
ATOM   6108  CG2 VAL     9      14.374  27.650  74.499  1.00 17.28      3SG 
ATOM   6109 HG21 VAL     9      15.472  27.754  74.584  1.00   .00      3SG 
ATOM   6110 HG22 VAL     9      14.146  27.200  73.514  1.00   .00      3SG 
ATOM   6111 HG23 VAL     9      14.023  26.967  75.299  1.00   .00      3SG 
ATOM   6112  C   VAL     9      13.937  29.095  77.110  1.00 25.09      3SG 
ATOM   6113  OT1 VAL     9      14.839  28.383  77.622  1.00   .00      3SG 
ATOM   6114  OT2 VAL     9      12.815  29.287  77.650  1.00 24.32      3SG 
TER
REMARK PEPTIDE : 106
REMARK SEQUENCE : LLKYRAREPV
ATOM   5961  N   LEU     0      24.599  45.505  62.239  1.00 21.85      3SG 
ATOM   5962  HT1 LEU     0      24.195  44.671  61.761  1.00   .00      3SG 
ATOM   5963  HT2 LEU     0      25.224  46.009  61.574  1.00   .00      3SG 
ATOM   5964  HT3 LEU     0      23.833  46.135  62.552  1.00   .00      3SG 
ATOM   5965  CA  LEU     0      25.385  45.054  63.413  1.00 18.91      3SG 
ATOM   5966  HA  LEU     0      26.155  44.381  63.061  1.00   .00      3SG 
ATOM   5967  CB  LEU     0      26.007  46.309  64.070  1.00 21.47      3SG 
ATOM   5968  HB1 LEU     0      25.206  47.053  64.278  1.00   .00      3SG 
ATOM   5969  HB2 LEU     0      26.711  46.769  63.342  1.00   .00      3SG 
ATOM   5970  CG  LEU     0      26.768  46.048  65.379  1.00   .00      3SG 
ATOM   5971  HG  LEU     0      26.806  44.945  65.485  1.00   .00      3SG 
ATOM   5972  CD1 LEU     0      26.017  46.636  66.584  1.00   .00      3SG 
ATOM   5973 HD11 LEU     0      24.983  46.235  66.634  1.00   .00      3SG 
ATOM   5974 HD12 LEU     0      25.962  47.742  66.498  1.00   .00      3SG 
ATOM   5975 HD13 LEU     0      26.542  46.389  67.529  1.00   .00      3SG 
ATOM   5976  CD2 LEU     0      28.229  46.523  65.351  1.00   .00      3SG 
ATOM   5977 HD21 LEU     0      28.775  46.142  66.241  1.00   .00      3SG 
ATOM   5978 HD22 LEU     0      28.269  47.625  65.378  1.00   .00      3SG 
ATOM   5979 HD23 LEU     0      28.746  46.158  64.439  1.00   .00      3SG 
ATOM   5980  C   LEU     0      24.460  44.316  64.341  1.00 16.97      3SG 
ATOM   5981  O   LEU     0      23.345  44.774  64.557  1.00 17.24      3SG 
ATOM   5982  N   LEU     1      24.889  43.146  64.890  1.00 17.25      3SG 
ATOM   5983  HN  LEU     1      25.805  42.797  64.689  1.00   .00      3SG 
ATOM   5984  CA  LEU     1      24.071  42.263  65.710  1.00 16.10      3SG 
ATOM   5985  HA  LEU     1      23.151  42.067  65.177  1.00   .00      3SG 
ATOM   5986  CB  LEU     1      24.795  40.929  66.037  1.00 16.65      3SG 
ATOM   5987  HB1 LEU     1      24.199  40.318  66.750  1.00   .00      3SG 
ATOM   5988  HB2 LEU     1      25.755  41.175  66.538  1.00   .00      3SG 
ATOM   5989  CG  LEU     1      25.120  40.022  64.834  1.00 20.17      3SG 
ATOM   5990  HG  LEU     1      25.584  40.636  64.031  1.00   .00      3SG 
ATOM   5991  CD1 LEU     1      26.139  38.952  65.260  1.00 21.73      3SG 
ATOM   5992 HD11 LEU     1      25.751  38.372  66.125  1.00   .00      3SG 
ATOM   5993 HD12 LEU     1      27.101  39.426  65.551  1.00   .00      3SG 
ATOM   5994 HD13 LEU     1      26.327  38.248  64.427  1.00   .00      3SG 
ATOM   5995  CD2 LEU     1      23.866  39.358  64.254  1.00 22.59      3SG 
ATOM   5996 HD21 LEU     1      23.418  38.690  65.018  1.00   .00      3SG 
ATOM   5997 HD22 LEU     1      24.130  38.747  63.364  1.00   .00      3SG 
ATOM   5998 HD23 LEU     1      23.117  40.118  63.950  1.00   .00      3SG 
ATOM   5999  C   LEU     1      23.726  42.866  67.054  1.00 17.56      3SG 
ATOM   6000  O   LEU     1      24.303  43.868  67.473  1.00 17.15      3SG 
ATOM   6001  N   LYS     2      22.771  42.227  67.779  1.00 15.28      3SG 
ATOM   6002  HN  LYS     2      22.305  41.419  67.426  1.00   .00      3SG 
ATOM   6003  CA  LYS     2      22.381  42.632  69.110  1.00 16.18      3SG 
ATOM   6004  HA  LYS     2      22.356  43.713  69.129  1.00   .00      3SG 
ATOM   6005  CB  LYS     2      20.982  42.117  69.533  1.00 15.79      3SG 
ATOM   6006  HB1 LYS     2      20.263  42.381  68.726  1.00   .00      3SG 
ATOM   6007  HB2 LYS     2      20.659  42.653  70.453  1.00   .00      3SG 
ATOM   6008  CG  LYS     2      20.891  40.603  69.799  1.00   .00      3SG 
ATOM   6009  HG1 LYS     2      21.507  40.350  70.689  1.00   .00      3SG 
ATOM   6010  HG2 LYS     2      21.310  40.055  68.932  1.00   .00      3SG 
ATOM   6011  CD  LYS     2      19.451  40.131  70.041  1.00   .00      3SG 
ATOM   6012  HD1 LYS     2      18.827  40.444  69.173  1.00   .00      3SG 
ATOM   6013  HD2 LYS     2      19.060  40.649  70.944  1.00   .00      3SG 
ATOM   6014  CE  LYS     2      19.302  38.613  70.213  1.00   .00      3SG 
ATOM   6015  HE1 LYS     2      19.687  38.078  69.320  1.00   .00      3SG 
ATOM   6016  HE2 LYS     2      18.234  38.348  70.366  1.00   .00      3SG 
ATOM   6017  NZ  LYS     2      20.059  38.133  71.389  1.00   .00      3SG 
ATOM   6018  HZ1 LYS     2      19.742  38.638  72.244  1.00   .00      3SG 
ATOM   6019  HZ2 LYS     2      21.072  38.318  71.246  1.00   .00      3SG 
ATOM   6020  HZ3 LYS     2      19.909  37.112  71.515  1.00   .00      3SG 
ATOM   6021  C   LYS     2      23.412  42.163  70.100  1.00 21.16      3SG 
ATOM   6022  O   LYS     2      24.006  41.096  69.946  1.00 15.98      3SG 
ATOM   6023  N   TYR     3      23.656  42.991  71.138  1.00 20.27      3SG 
ATOM   6024  HN  TYR     3      23.133  43.832  71.251  1.00   .00      3SG 
ATOM   6025  CA  TYR     3      24.750  42.826  72.065  1.00 22.28      3SG 
ATOM   6026  HA  TYR     3      25.635  42.565  71.504  1.00   .00      3SG 
ATOM   6027  CB  TYR     3      25.019  44.112  72.884  1.00   .00      3SG 
ATOM   6028  HB1 TYR     3      25.888  43.972  73.563  1.00   .00      3SG 
ATOM   6029  HB2 TYR     3      24.131  44.389  73.493  1.00   .00      3SG 
ATOM   6030  CG  TYR     3      25.336  45.254  71.957  1.00   .00      3SG 
ATOM   6031  CD1 TYR     3      24.370  46.237  71.677  1.00   .00      3SG 
ATOM   6032  HD1 TYR     3      23.391  46.174  72.130  1.00   .00      3SG 
ATOM   6033  CE1 TYR     3      24.666  47.304  70.820  1.00   .00      3SG 
ATOM   6034  HE1 TYR     3      23.914  48.054  70.624  1.00   .00      3SG 
ATOM   6035  CZ  TYR     3      25.934  47.400  70.234  1.00   .00      3SG 
ATOM   6036  OH  TYR     3      26.239  48.488  69.388  1.00   .00      3SG 
ATOM   6037  HH  TYR     3      25.473  49.066  69.364  1.00   .00      3SG 
ATOM   6038  CD2 TYR     3      26.602  45.353  71.353  1.00   .00      3SG 
ATOM   6039  HD2 TYR     3      27.354  44.606  71.560  1.00   .00      3SG 
ATOM   6040  CE2 TYR     3      26.901  46.419  70.495  1.00   .00      3SG 
ATOM   6041  HE2 TYR     3      27.881  46.489  70.046  1.00   .00      3SG 
ATOM   6042  C   TYR     3      24.477  41.711  73.032  1.00 23.67      3SG 
ATOM   6043  O   TYR     3      25.311  40.830  73.229  1.00 23.85      3SG 
ATOM   6044  N   ARG     4      23.285  41.746  73.667  1.00 18.40      3SG 
ATOM   6045  HN  ARG     4      22.611  42.448  73.455  1.00   .00      3SG 
ATOM   6046  CA  ARG     4      22.936  40.857  74.742  1.00 21.55      3SG 
ATOM   6047  HA  ARG     4      23.837  40.559  75.261  1.00   .00      3SG 
ATOM   6048  CB  ARG     4      22.011  41.552  75.770  1.00 25.38      3SG 
ATOM   6049  HB1 ARG     4      21.754  40.842  76.585  1.00   .00      3SG 
ATOM   6050  HB2 ARG     4      21.067  41.862  75.270  1.00   .00      3SG 
ATOM   6051  CG  ARG     4      22.669  42.804  76.387  1.00   .00      3SG 
ATOM   6052  HG1 ARG     4      22.928  43.510  75.567  1.00   .00      3SG 
ATOM   6053  HG2 ARG     4      23.613  42.500  76.890  1.00   .00      3SG 
ATOM   6054  CD  ARG     4      21.769  43.535  77.390  1.00   .00      3SG 
ATOM   6055  HD1 ARG     4      21.573  42.901  78.282  1.00   .00      3SG 
ATOM   6056  HD2 ARG     4      20.810  43.814  76.901  1.00   .00      3SG 
ATOM   6057  NE  ARG     4      22.456  44.795  77.824  1.00   .00      3SG 
ATOM   6058  HE  ARG     4      23.347  45.013  77.431  1.00   .00      3SG 
ATOM   6059  CZ  ARG     4      21.871  45.708  78.651  1.00   .00      3SG 
ATOM   6060  NH1 ARG     4      22.512  46.880  78.905  1.00   .00      3SG 
ATOM   6061 HH11 ARG     4      22.088  47.559  79.502  1.00   .00      3SG 
ATOM   6062 HH12 ARG     4      23.398  47.067  78.483  1.00   .00      3SG 
ATOM   6063  NH2 ARG     4      20.662  45.475  79.224  1.00   .00      3SG 
ATOM   6064 HH21 ARG     4      20.254  46.161  79.823  1.00   .00      3SG 
ATOM   6065 HH22 ARG     4      20.189  44.607  79.071  1.00   .00      3SG 
ATOM   6066  C   ARG     4      22.280  39.621  74.181  1.00 20.58      3SG 
ATOM   6067  O   ARG     4      21.070  39.576  73.967  1.00 22.90      3SG 
ATOM   6068  N   ALA     5      23.108  38.579  73.936  1.00 23.14      3SG 
ATOM   6069  HN  ALA     5      24.093  38.679  74.056  1.00   .00      3SG 
ATOM   6070  CA  ALA     5      22.675  37.250  73.581  1.00 21.32      3SG 
ATOM   6071  HA  ALA     5      21.604  37.225  73.439  1.00   .00      3SG 
ATOM   6072  CB  ALA     5      23.385  36.711  72.324  1.00   .00      3SG 
ATOM   6073  HB1 ALA     5      24.488  36.741  72.446  1.00   .00      3SG 
ATOM   6074  HB2 ALA     5      23.122  37.339  71.447  1.00   .00      3SG 
ATOM   6075  HB3 ALA     5      23.078  35.665  72.110  1.00   .00      3SG 
ATOM   6076  C   ALA     5      23.014  36.396  74.765  1.00 20.45      3SG 
ATOM   6077  O   ALA     5      24.016  35.681  74.775  1.00 18.92      3SG 
ATOM   6078  N   ARG     6      22.179  36.506  75.819  1.00 19.76      3SG 
ATOM   6079  HN  ARG     6      21.364  37.080  75.768  1.00   .00      3SG 
ATOM   6080  CA  ARG     6      22.434  35.912  77.106  1.00 20.73      3SG 
ATOM   6081  HA  ARG     6      23.412  35.450  77.124  1.00   .00      3SG 
ATOM   6082  CB  ARG     6      22.325  36.954  78.249  1.00 20.59      3SG 
ATOM   6083  HB1 ARG     6      22.596  36.468  79.213  1.00   .00      3SG 
ATOM   6084  HB2 ARG     6      21.274  37.306  78.328  1.00   .00      3SG 
ATOM   6085  CG  ARG     6      23.220  38.192  78.049  1.00   .00      3SG 
ATOM   6086  HG1 ARG     6      22.928  38.707  77.107  1.00   .00      3SG 
ATOM   6087  HG2 ARG     6      24.274  37.855  77.936  1.00   .00      3SG 
ATOM   6088  CD  ARG     6      23.152  39.208  79.201  1.00   .00      3SG 
ATOM   6089  HD1 ARG     6      23.760  40.106  78.959  1.00   .00      3SG 
ATOM   6090  HD2 ARG     6      23.518  38.745  80.143  1.00   .00      3SG 
ATOM   6091  NE  ARG     6      21.723  39.623  79.399  1.00   .00      3SG 
ATOM   6092  HE  ARG     6      21.003  39.119  78.919  1.00   .00      3SG 
ATOM   6093  CZ  ARG     6      21.331  40.521  80.346  1.00   .00      3SG 
ATOM   6094  NH1 ARG     6      22.234  41.253  81.047  1.00   .00      3SG 
ATOM   6095 HH11 ARG     6      21.918  41.895  81.743  1.00   .00      3SG 
ATOM   6096 HH12 ARG     6      23.209  41.133  80.874  1.00   .00      3SG 
ATOM   6097  NH2 ARG     6      20.003  40.676  80.588  1.00   .00      3SG 
ATOM   6098 HH21 ARG     6      19.679  41.347  81.253  1.00   .00      3SG 
ATOM   6099 HH22 ARG     6      19.347  40.126  80.061  1.00   .00      3SG 
ATOM   6100  C   ARG     6      21.394  34.858  77.348  1.00 24.20      3SG 
ATOM   6101  O   ARG     6      21.712  33.723  77.696  1.00 26.65      3SG 
ATOM   6102  N   GLU     7      20.110  35.251  77.190  1.00 20.76      3SG 
ATOM   6103  HN  GLU     7      19.889  36.163  76.847  1.00   .00      3SG 
ATOM   6104  CA  GLU     7      18.959  34.524  77.656  1.00 20.57      3SG 
ATOM   6105  HA  GLU     7      19.186  34.175  78.650  1.00   .00      3SG 
ATOM   6106  CB  GLU     7      17.697  35.427  77.752  1.00 23.02      3SG 
ATOM   6107  HB1 GLU     7      16.874  34.815  78.188  1.00   .00      3SG 
ATOM   6108  HB2 GLU     7      17.366  35.746  76.740  1.00   .00      3SG 
ATOM   6109  CG  GLU     7      17.859  36.680  78.650  1.00   .00      3SG 
ATOM   6110  HG1 GLU     7      18.422  36.403  79.566  1.00   .00      3SG 
ATOM   6111  HG2 GLU     7      16.849  37.025  78.960  1.00   .00      3SG 
ATOM   6112  CD  GLU     7      18.559  37.867  77.970  1.00   .00      3SG 
ATOM   6113  OE1 GLU     7      18.823  38.865  78.693  1.00   .00      3SG 
ATOM   6114  OE2 GLU     7      18.848  37.806  76.746  1.00   .00      3SG 
ATOM   6115  C   GLU     7      18.633  33.382  76.715  1.00 21.58      3SG 
ATOM   6116  O   GLU     7      18.382  33.649  75.540  1.00 20.73      3SG 
ATOM   6117  N   PRO     8      18.602  32.115  77.139  1.00 19.38      3SG 
ATOM   6118  CD  PRO     8      19.072  31.651  78.450  1.00   .00      3SG 
ATOM   6119  HD1 PRO     8      18.578  32.214  79.270  1.00   .00      3SG 
ATOM   6120  HD2 PRO     8      20.174  31.778  78.498  1.00   .00      3SG 
ATOM   6121  CA  PRO     8      18.026  31.033  76.359  1.00 24.51      3SG 
ATOM   6122  HA  PRO     8      18.297  31.116  75.318  1.00   .00      3SG 
ATOM   6123  CB  PRO     8      18.590  29.778  77.042  1.00 23.60      3SG 
ATOM   6124  HB1 PRO     8      19.609  29.584  76.641  1.00   .00      3SG 
ATOM   6125  HB2 PRO     8      17.971  28.872  76.886  1.00   .00      3SG 
ATOM   6126  CG  PRO     8      18.702  30.167  78.517  1.00   .00      3SG 
ATOM   6127  HG1 PRO     8      17.711  30.047  79.005  1.00   .00      3SG 
ATOM   6128  HG2 PRO     8      19.458  29.563  79.057  1.00   .00      3SG 
ATOM   6129  C   PRO     8      16.523  31.078  76.476  1.00 21.46      3SG 
ATOM   6130  O   PRO     8      15.997  31.958  77.152  1.00 18.69      3SG 
ATOM   6131  N   VAL     9      15.817  30.130  75.832  1.00 18.50      3SG 
ATOM   6132  HN  VAL     9      16.281  29.457  75.255  1.00   .00      3SG 
ATOM   6133  CA  VAL     9      14.386  29.980  75.948  1.00 19.53      3SG 
ATOM   6134  HA  VAL     9      13.950  30.970  75.952  1.00   .00      3SG 
ATOM   6135  CB  VAL     9      13.779  29.203  74.785  1.00 17.17      3SG 
ATOM   6136  HB  VAL     9      12.681  29.115  74.928  1.00   .00      3SG 
ATOM   6137  CG1 VAL     9      13.996  29.996  73.481  1.00 16.55      3SG 
ATOM   6138 HG11 VAL     9      13.535  29.453  72.629  1.00   .00      3SG 
ATOM   6139 HG12 VAL     9      15.076  30.130  73.268  1.00   .00      3SG 
ATOM   6140 HG13 VAL     9      13.520  30.996  73.555  1.00   .00      3SG 
ATOM   6141  CG2 VAL     9      14.348  27.771  74.712  1.00 17.28      3SG 
ATOM   6142 HG21 VAL     9      15.453  27.780  74.652  1.00   .00      3SG 
ATOM   6143 HG22 VAL     9      13.955  27.264  73.808  1.00   .00      3SG 
ATOM   6144 HG23 VAL     9      14.047  27.182  75.603  1.00   .00      3SG 
ATOM   6145  C   VAL     9      14.023  29.297  77.284  1.00 25.09      3SG 
ATOM   6146  OT1 VAL     9      12.827  29.384  77.672  1.00   .00      3SG 
ATOM   6147  OT2 VAL     9      14.917  28.694  77.936  1.00 24.32      3SG 
TER
REMARK PEPTIDE : 107
REMARK SEQUENCE : ALVETSYVKV
ATOM   5961  N   ALA     0      24.871  45.536  62.582  1.00 21.85      3SG 
ATOM   5962  HT1 ALA     0      24.183  46.219  62.958  1.00   .00      3SG 
ATOM   5963  HT2 ALA     0      24.374  44.815  62.017  1.00   .00      3SG 
ATOM   5964  HT3 ALA     0      25.562  46.026  61.977  1.00   .00      3SG 
ATOM   5965  CA  ALA     0      25.570  44.867  63.709  1.00 18.91      3SG 
ATOM   5966  HA  ALA     0      26.263  44.159  63.279  1.00   .00      3SG 
ATOM   5967  CB  ALA     0      26.321  45.919  64.552  1.00 21.47      3SG 
ATOM   5968  HB1 ALA     0      26.881  45.432  65.377  1.00   .00      3SG 
ATOM   5969  HB2 ALA     0      25.619  46.659  64.991  1.00   .00      3SG 
ATOM   5970  HB3 ALA     0      27.056  46.465  63.922  1.00   .00      3SG 
ATOM   5971  C   ALA     0      24.572  44.133  64.560  1.00 16.97      3SG 
ATOM   5972  O   ALA     0      23.409  44.518  64.601  1.00 17.24      3SG 
ATOM   5973  N   LEU     1      24.994  43.046  65.252  1.00 17.25      3SG 
ATOM   5974  HN  LEU     1      25.937  42.725  65.167  1.00   .00      3SG 
ATOM   5975  CA  LEU     1      24.126  42.216  66.074  1.00 16.10      3SG 
ATOM   5976  HA  LEU     1      23.183  42.097  65.559  1.00   .00      3SG 
ATOM   5977  CB  LEU     1      24.746  40.817  66.332  1.00 16.65      3SG 
ATOM   5978  HB1 LEU     1      24.067  40.197  66.955  1.00   .00      3SG 
ATOM   5979  HB2 LEU     1      25.689  40.952  66.901  1.00   .00      3SG 
ATOM   5980  CG  LEU     1      25.091  40.006  65.061  1.00 20.17      3SG 
ATOM   5981  HG  LEU     1      25.648  40.662  64.357  1.00   .00      3SG 
ATOM   5982  CD1 LEU     1      26.012  38.824  65.407  1.00 21.73      3SG 
ATOM   5983 HD11 LEU     1      26.213  38.217  64.501  1.00   .00      3SG 
ATOM   5984 HD12 LEU     1      25.535  38.172  66.169  1.00   .00      3SG 
ATOM   5985 HD13 LEU     1      26.980  39.192  65.805  1.00   .00      3SG 
ATOM   5986  CD2 LEU     1      23.841  39.501  64.330  1.00 22.59      3SG 
ATOM   5987 HD21 LEU     1      24.128  38.979  63.392  1.00   .00      3SG 
ATOM   5988 HD22 LEU     1      23.159  40.338  64.075  1.00   .00      3SG 
ATOM   5989 HD23 LEU     1      23.312  38.780  64.983  1.00   .00      3SG 
ATOM   5990  C   LEU     1      23.855  42.881  67.414  1.00 17.56      3SG 
ATOM   5991  O   LEU     1      24.317  43.992  67.672  1.00 17.15      3SG 
ATOM   5992  N   VAL     2      23.081  42.209  68.305  1.00 15.28      3SG 
ATOM   5993  HN  VAL     2      22.713  41.307  68.094  1.00   .00      3SG 
ATOM   5994  CA  VAL     2      22.681  42.752  69.591  1.00 16.18      3SG 
ATOM   5995  HA  VAL     2      22.455  43.800  69.449  1.00   .00      3SG 
ATOM   5996  CB  VAL     2      21.450  42.070  70.194  1.00 15.79      3SG 
ATOM   5997  HB  VAL     2      21.713  41.057  70.577  1.00   .00      3SG 
ATOM   5998  CG1 VAL     2      20.904  42.918  71.361  1.00   .00      3SG 
ATOM   5999 HG11 VAL     2      20.648  43.938  71.009  1.00   .00      3SG 
ATOM   6000 HG12 VAL     2      21.649  43.001  72.175  1.00   .00      3SG 
ATOM   6001 HG13 VAL     2      19.988  42.448  71.778  1.00   .00      3SG 
ATOM   6002  CG2 VAL     2      20.365  41.888  69.116  1.00   .00      3SG 
ATOM   6003 HG21 VAL     2      20.688  41.156  68.354  1.00   .00      3SG 
ATOM   6004 HG22 VAL     2      20.149  42.852  68.617  1.00   .00      3SG 
ATOM   6005 HG23 VAL     2      19.429  41.508  69.577  1.00   .00      3SG 
ATOM   6006  C   VAL     2      23.826  42.620  70.571  1.00 21.16      3SG 
ATOM   6007  O   VAL     2      24.340  41.524  70.785  1.00 15.98      3SG 
ATOM   6008  N   GLU     3      24.249  43.755  71.185  1.00 20.27      3SG 
ATOM   6009  HN  GLU     3      23.818  44.632  70.989  1.00   .00      3SG 
ATOM   6010  CA  GLU     3      25.367  43.816  72.107  1.00 22.28      3SG 
ATOM   6011  HA  GLU     3      26.169  43.220  71.701  1.00   .00      3SG 
ATOM   6012  CB  GLU     3      25.886  45.258  72.331  1.00   .00      3SG 
ATOM   6013  HB1 GLU     3      26.636  45.273  73.154  1.00   .00      3SG 
ATOM   6014  HB2 GLU     3      25.031  45.898  72.645  1.00   .00      3SG 
ATOM   6015  CG  GLU     3      26.531  45.892  71.079  1.00   .00      3SG 
ATOM   6016  HG1 GLU     3      26.713  46.971  71.271  1.00   .00      3SG 
ATOM   6017  HG2 GLU     3      25.831  45.808  70.220  1.00   .00      3SG 
ATOM   6018  CD  GLU     3      27.870  45.252  70.690  1.00   .00      3SG 
ATOM   6019  OE1 GLU     3      28.330  45.549  69.555  1.00   .00      3SG 
ATOM   6020  OE2 GLU     3      28.450  44.466  71.487  1.00   .00      3SG 
ATOM   6021  C   GLU     3      25.019  43.215  73.441  1.00 23.67      3SG 
ATOM   6022  O   GLU     3      25.857  42.561  74.059  1.00 23.85      3SG 
ATOM   6023  N   THR     4      23.755  43.386  73.901  1.00 18.40      3SG 
ATOM   6024  HN  THR     4      23.093  43.930  73.395  1.00   .00      3SG 
ATOM   6025  CA  THR     4      23.254  42.683  75.064  1.00 21.55      3SG 
ATOM   6026  HA  THR     4      24.037  42.674  75.810  1.00   .00      3SG 
ATOM   6027  CB  THR     4      22.017  43.298  75.718  1.00 25.38      3SG 
ATOM   6028  HB  THR     4      21.667  42.635  76.542  1.00   .00      3SG 
ATOM   6029  OG1 THR     4      20.932  43.472  74.811  1.00   .00      3SG 
ATOM   6030  HG1 THR     4      21.198  44.167  74.205  1.00   .00      3SG 
ATOM   6031  CG2 THR     4      22.384  44.663  76.330  1.00   .00      3SG 
ATOM   6032 HG21 THR     4      22.712  45.375  75.544  1.00   .00      3SG 
ATOM   6033 HG22 THR     4      23.208  44.544  77.065  1.00   .00      3SG 
ATOM   6034 HG23 THR     4      21.507  45.096  76.856  1.00   .00      3SG 
ATOM   6035  C   THR     4      22.985  41.254  74.655  1.00 20.58      3SG 
ATOM   6036  O   THR     4      22.392  40.991  73.610  1.00 22.90      3SG 
ATOM   6037  N   SER     5      23.472  40.288  75.465  1.00 23.14      3SG 
ATOM   6038  HN  SER     5      23.948  40.506  76.313  1.00   .00      3SG 
ATOM   6039  CA  SER     5      23.436  38.889  75.110  1.00 21.32      3SG 
ATOM   6040  HA  SER     5      23.668  38.797  74.057  1.00   .00      3SG 
ATOM   6041  CB  SER     5      24.439  38.029  75.915  1.00   .00      3SG 
ATOM   6042  HB1 SER     5      24.368  36.962  75.610  1.00   .00      3SG 
ATOM   6043  HB2 SER     5      24.223  38.105  77.003  1.00   .00      3SG 
ATOM   6044  OG  SER     5      25.771  38.471  75.683  1.00   .00      3SG 
ATOM   6045  HG1 SER     5      26.341  37.903  76.209  1.00   .00      3SG 
ATOM   6046  C   SER     5      22.063  38.334  75.349  1.00 20.45      3SG 
ATOM   6047  O   SER     5      21.322  38.804  76.213  1.00 18.92      3SG 
ATOM   6048  N   TYR     6      21.701  37.296  74.564  1.00 19.76      3SG 
ATOM   6049  HN  TYR     6      22.311  36.940  73.862  1.00   .00      3SG 
ATOM   6050  CA  TYR     6      20.448  36.604  74.705  1.00 20.73      3SG 
ATOM   6051  HA  TYR     6      19.672  37.314  74.963  1.00   .00      3SG 
ATOM   6052  CB  TYR     6      20.050  35.806  73.438  1.00 20.59      3SG 
ATOM   6053  HB1 TYR     6      19.255  35.063  73.667  1.00   .00      3SG 
ATOM   6054  HB2 TYR     6      20.928  35.262  73.027  1.00   .00      3SG 
ATOM   6055  CG  TYR     6      19.492  36.715  72.385  1.00   .00      3SG 
ATOM   6056  CD1 TYR     6      18.136  37.080  72.440  1.00   .00      3SG 
ATOM   6057  HD1 TYR     6      17.519  36.729  73.255  1.00   .00      3SG 
ATOM   6058  CE1 TYR     6      17.569  37.866  71.432  1.00   .00      3SG 
ATOM   6059  HE1 TYR     6      16.520  38.119  71.480  1.00   .00      3SG 
ATOM   6060  CZ  TYR     6      18.358  38.305  70.362  1.00   .00      3SG 
ATOM   6061  OH  TYR     6      17.792  39.071  69.323  1.00   .00      3SG 
ATOM   6062  HH  TYR     6      16.854  39.182  69.501  1.00   .00      3SG 
ATOM   6063  CD2 TYR     6      20.282  37.177  71.318  1.00   .00      3SG 
ATOM   6064  HD2 TYR     6      21.326  36.905  71.262  1.00   .00      3SG 
ATOM   6065  CE2 TYR     6      19.718  37.976  70.316  1.00   .00      3SG 
ATOM   6066  HE2 TYR     6      20.327  38.331  69.501  1.00   .00      3SG 
ATOM   6067  C   TYR     6      20.569  35.608  75.822  1.00 24.20      3SG 
ATOM   6068  O   TYR     6      21.633  35.040  76.065  1.00 26.65      3SG 
ATOM   6069  N   VAL     7      19.433  35.372  76.513  1.00 20.76      3SG 
ATOM   6070  HN  VAL     7      18.602  35.887  76.323  1.00   .00      3SG 
ATOM   6071  CA  VAL     7      19.273  34.286  77.445  1.00 20.57      3SG 
ATOM   6072  HA  VAL     7      20.244  33.949  77.783  1.00   .00      3SG 
ATOM   6073  CB  VAL     7      18.423  34.642  78.662  1.00 23.02      3SG 
ATOM   6074  HB  VAL     7      18.269  33.734  79.288  1.00   .00      3SG 
ATOM   6075  CG1 VAL     7      19.202  35.665  79.514  1.00   .00      3SG 
ATOM   6076 HG11 VAL     7      20.190  35.252  79.809  1.00   .00      3SG 
ATOM   6077 HG12 VAL     7      18.632  35.909  80.436  1.00   .00      3SG 
ATOM   6078 HG13 VAL     7      19.366  36.605  78.947  1.00   .00      3SG 
ATOM   6079  CG2 VAL     7      17.038  35.187  78.246  1.00   .00      3SG 
ATOM   6080 HG21 VAL     7      16.434  35.416  79.150  1.00   .00      3SG 
ATOM   6081 HG22 VAL     7      16.484  34.441  77.642  1.00   .00      3SG 
ATOM   6082 HG23 VAL     7      17.138  36.121  77.655  1.00   .00      3SG 
ATOM   6083  C   VAL     7      18.638  33.169  76.659  1.00 21.58      3SG 
ATOM   6084  O   VAL     7      18.213  33.360  75.519  1.00 20.73      3SG 
ATOM   6085  N   LYS     8      18.557  31.960  77.258  1.00 19.38      3SG 
ATOM   6086  HN  LYS     8      18.912  31.807  78.176  1.00   .00      3SG 
ATOM   6087  CA  LYS     8      17.968  30.809  76.616  1.00 24.51      3SG 
ATOM   6088  HA  LYS     8      18.320  30.777  75.595  1.00   .00      3SG 
ATOM   6089  CB  LYS     8      18.364  29.483  77.316  1.00 23.60      3SG 
ATOM   6090  HB1 LYS     8      19.473  29.402  77.315  1.00   .00      3SG 
ATOM   6091  HB2 LYS     8      17.973  28.628  76.721  1.00   .00      3SG 
ATOM   6092  CG  LYS     8      17.861  29.344  78.765  1.00   .00      3SG 
ATOM   6093  HG1 LYS     8      16.764  29.512  78.775  1.00   .00      3SG 
ATOM   6094  HG2 LYS     8      18.325  30.126  79.403  1.00   .00      3SG 
ATOM   6095  CD  LYS     8      18.133  27.960  79.378  1.00   .00      3SG 
ATOM   6096  HD1 LYS     8      19.218  27.893  79.615  1.00   .00      3SG 
ATOM   6097  HD2 LYS     8      17.908  27.173  78.625  1.00   .00      3SG 
ATOM   6098  CE  LYS     8      17.320  27.682  80.652  1.00   .00      3SG 
ATOM   6099  HE1 LYS     8      17.388  28.545  81.347  1.00   .00      3SG 
ATOM   6100  HE2 LYS     8      17.698  26.771  81.162  1.00   .00      3SG 
ATOM   6101  NZ  LYS     8      15.888  27.453  80.340  1.00   .00      3SG 
ATOM   6102  HZ1 LYS     8      15.318  27.524  81.206  1.00   .00      3SG 
ATOM   6103  HZ2 LYS     8      15.769  26.506  79.930  1.00   .00      3SG 
ATOM   6104  HZ3 LYS     8      15.554  28.156  79.644  1.00   .00      3SG 
ATOM   6105  C   LYS     8      16.463  30.934  76.597  1.00 21.46      3SG 
ATOM   6106  O   LYS     8      15.899  31.863  77.168  1.00 18.69      3SG 
ATOM   6107  N   VAL     9      15.768  29.987  75.940  1.00 18.50      3SG 
ATOM   6108  HN  VAL     9      16.236  29.279  75.412  1.00   .00      3SG 
ATOM   6109  CA  VAL     9      14.328  29.897  75.982  1.00 19.53      3SG 
ATOM   6110  HA  VAL     9      13.928  30.902  75.960  1.00   .00      3SG 
ATOM   6111  CB  VAL     9      13.745  29.140  74.796  1.00 17.17      3SG 
ATOM   6112  HB  VAL     9      12.643  29.059  74.907  1.00   .00      3SG 
ATOM   6113  CG1 VAL     9      14.001  29.951  73.509  1.00 16.55      3SG 
ATOM   6114 HG11 VAL     9      15.088  30.081  73.328  1.00   .00      3SG 
ATOM   6115 HG12 VAL     9      13.530  30.953  73.585  1.00   .00      3SG 
ATOM   6116 HG13 VAL     9      13.560  29.423  72.637  1.00   .00      3SG 
ATOM   6117  CG2 VAL     9      14.307  27.708  74.714  1.00 17.28      3SG 
ATOM   6118 HG21 VAL     9      13.984  27.109  75.590  1.00   .00      3SG 
ATOM   6119 HG22 VAL     9      15.414  27.709  74.669  1.00   .00      3SG 
ATOM   6120 HG23 VAL     9      13.925  27.221  73.795  1.00   .00      3SG 
ATOM   6121  C   VAL     9      13.891  29.244  77.311  1.00 25.09      3SG 
ATOM   6122  OT1 VAL     9      12.741  29.512  77.748  1.00   .00      3SG 
ATOM   6123  OT2 VAL     9      14.693  28.487  77.918  1.00 24.32      3SG 
TER
REMARK PEPTIDE : 108
REMARK SEQUENCE : VLPDVFIRCV
ATOM   5961  N   VAL     0      25.983  44.595  62.955  1.00 21.85      3SG 
ATOM   5962  HT1 VAL     0      26.815  45.140  62.653  1.00   .00      3SG 
ATOM   5963  HT2 VAL     0      25.140  44.934  62.447  1.00   .00      3SG 
ATOM   5964  HT3 VAL     0      26.137  43.588  62.735  1.00   .00      3SG 
ATOM   5965  CA  VAL     0      25.793  44.743  64.413  1.00 18.91      3SG 
ATOM   5966  HA  VAL     0      26.620  44.239  64.870  1.00   .00      3SG 
ATOM   5967  CB  VAL     0      25.897  46.202  64.827  1.00 21.47      3SG 
ATOM   5968  HB  VAL     0      25.261  46.840  64.173  1.00   .00      3SG 
ATOM   5969  CG1 VAL     0      25.466  46.446  66.283  1.00   .00      3SG 
ATOM   5970 HG11 VAL     0      26.090  45.876  66.993  1.00   .00      3SG 
ATOM   5971 HG12 VAL     0      24.402  46.176  66.441  1.00   .00      3SG 
ATOM   5972 HG13 VAL     0      25.590  47.523  66.526  1.00   .00      3SG 
ATOM   5973  CG2 VAL     0      27.376  46.601  64.667  1.00   .00      3SG 
ATOM   5974 HG21 VAL     0      27.654  46.686  63.599  1.00   .00      3SG 
ATOM   5975 HG22 VAL     0      28.044  45.864  65.158  1.00   .00      3SG 
ATOM   5976 HG23 VAL     0      27.553  47.575  65.162  1.00   .00      3SG 
ATOM   5977  C   VAL     0      24.566  44.034  64.893  1.00 16.97      3SG 
ATOM   5978  O   VAL     0      23.445  44.386  64.543  1.00 17.24      3SG 
ATOM   5979  N   LEU     1      24.808  42.997  65.730  1.00 17.25      3SG 
ATOM   5980  HN  LEU     1      25.749  42.698  65.866  1.00   .00      3SG 
ATOM   5981  CA  LEU     1      23.857  42.246  66.517  1.00 16.10      3SG 
ATOM   5982  HA  LEU     1      22.899  42.245  66.015  1.00   .00      3SG 
ATOM   5983  CB  LEU     1      24.398  40.799  66.713  1.00 16.65      3SG 
ATOM   5984  HB1 LEU     1      23.633  40.171  67.204  1.00   .00      3SG 
ATOM   5985  HB2 LEU     1      25.273  40.828  67.393  1.00   .00      3SG 
ATOM   5986  CG  LEU     1      24.876  40.083  65.420  1.00 20.17      3SG 
ATOM   5987  HG  LEU     1      25.765  40.640  65.041  1.00   .00      3SG 
ATOM   5988  CD1 LEU     1      25.348  38.646  65.709  1.00 21.73      3SG 
ATOM   5989 HD11 LEU     1      24.509  38.030  66.095  1.00   .00      3SG 
ATOM   5990 HD12 LEU     1      26.161  38.650  66.462  1.00   .00      3SG 
ATOM   5991 HD13 LEU     1      25.735  38.174  64.781  1.00   .00      3SG 
ATOM   5992  CD2 LEU     1      23.840  40.073  64.286  1.00 22.59      3SG 
ATOM   5993 HD21 LEU     1      22.946  39.486  64.568  1.00   .00      3SG 
ATOM   5994 HD22 LEU     1      24.282  39.610  63.379  1.00   .00      3SG 
ATOM   5995 HD23 LEU     1      23.522  41.104  64.030  1.00   .00      3SG 
ATOM   5996  C   LEU     1      23.741  42.977  67.856  1.00 17.56      3SG 
ATOM   5997  O   LEU     1      24.500  43.927  68.033  1.00 17.15      3SG 
ATOM   5998  N   PRO     2      22.888  42.692  68.843  1.00 15.28      3SG 
ATOM   5999  CD  PRO     2      21.763  41.768  68.761  1.00   .00      3SG 
ATOM   6000  HD1 PRO     2      22.123  40.753  68.506  1.00   .00      3SG 
ATOM   6001  HD2 PRO     2      21.039  42.141  68.005  1.00   .00      3SG 
ATOM   6002  CA  PRO     2      22.903  43.417  70.104  1.00 16.18      3SG 
ATOM   6003  HA  PRO     2      23.005  44.479  69.925  1.00   .00      3SG 
ATOM   6004  CB  PRO     2      21.551  43.091  70.756  1.00 15.79      3SG 
ATOM   6005  HB1 PRO     2      20.809  43.855  70.436  1.00   .00      3SG 
ATOM   6006  HB2 PRO     2      21.588  43.077  71.863  1.00   .00      3SG 
ATOM   6007  CG  PRO     2      21.142  41.742  70.161  1.00   .00      3SG 
ATOM   6008  HG1 PRO     2      21.603  40.922  70.756  1.00   .00      3SG 
ATOM   6009  HG2 PRO     2      20.043  41.607  70.134  1.00   .00      3SG 
ATOM   6010  C   PRO     2      24.060  42.955  70.960  1.00 21.16      3SG 
ATOM   6011  O   PRO     2      24.298  41.752  71.069  1.00 15.98      3SG 
ATOM   6012  N   ASP     3      24.790  43.917  71.570  1.00 20.27      3SG 
ATOM   6013  HN  ASP     3      24.589  44.881  71.416  1.00   .00      3SG 
ATOM   6014  CA  ASP     3      25.925  43.668  72.430  1.00 22.28      3SG 
ATOM   6015  HA  ASP     3      26.457  42.800  72.066  1.00   .00      3SG 
ATOM   6016  CB  ASP     3      26.891  44.877  72.500  1.00   .00      3SG 
ATOM   6017  HB1 ASP     3      27.658  44.701  73.287  1.00   .00      3SG 
ATOM   6018  HB2 ASP     3      26.338  45.806  72.747  1.00   .00      3SG 
ATOM   6019  CG  ASP     3      27.609  45.040  71.159  1.00   .00      3SG 
ATOM   6020  OD1 ASP     3      26.989  45.563  70.195  1.00   .00      3SG 
ATOM   6021  OD2 ASP     3      28.789  44.606  71.076  1.00   .00      3SG 
ATOM   6022  C   ASP     3      25.442  43.341  73.817  1.00 23.67      3SG 
ATOM   6023  O   ASP     3      26.106  42.611  74.551  1.00 23.85      3SG 
ATOM   6024  N   VAL     4      24.238  43.843  74.187  1.00 18.40      3SG 
ATOM   6025  HN  VAL     4      23.734  44.459  73.586  1.00   .00      3SG 
ATOM   6026  CA  VAL     4      23.537  43.444  75.385  1.00 21.55      3SG 
ATOM   6027  HA  VAL     4      24.258  43.291  76.176  1.00   .00      3SG 
ATOM   6028  CB  VAL     4      22.499  44.464  75.837  1.00 25.38      3SG 
ATOM   6029  HB  VAL     4      21.716  44.584  75.053  1.00   .00      3SG 
ATOM   6030  CG1 VAL     4      21.824  43.998  77.144  1.00   .00      3SG 
ATOM   6031 HG11 VAL     4      21.276  43.046  76.993  1.00   .00      3SG 
ATOM   6032 HG12 VAL     4      21.098  44.763  77.491  1.00   .00      3SG 
ATOM   6033 HG13 VAL     4      22.583  43.850  77.941  1.00   .00      3SG 
ATOM   6034  CG2 VAL     4      23.197  45.828  76.025  1.00   .00      3SG 
ATOM   6035 HG21 VAL     4      22.471  46.578  76.403  1.00   .00      3SG 
ATOM   6036 HG22 VAL     4      23.612  46.205  75.067  1.00   .00      3SG 
ATOM   6037 HG23 VAL     4      24.024  45.739  76.762  1.00   .00      3SG 
ATOM   6038  C   VAL     4      22.876  42.132  75.044  1.00 20.58      3SG 
ATOM   6039  O   VAL     4      22.023  42.069  74.161  1.00 22.90      3SG 
ATOM   6040  N   PHE     5      23.317  41.039  75.708  1.00 23.14      3SG 
ATOM   6041  HN  PHE     5      23.975  41.114  76.451  1.00   .00      3SG 
ATOM   6042  CA  PHE     5      23.045  39.694  75.257  1.00 21.32      3SG 
ATOM   6043  HA  PHE     5      23.200  39.676  74.185  1.00   .00      3SG 
ATOM   6044  CB  PHE     5      23.970  38.635  75.907  1.00   .00      3SG 
ATOM   6045  HB1 PHE     5      23.898  38.688  77.015  1.00   .00      3SG 
ATOM   6046  HB2 PHE     5      23.693  37.608  75.585  1.00   .00      3SG 
ATOM   6047  CG  PHE     5      25.403  38.848  75.495  1.00   .00      3SG 
ATOM   6048  CD1 PHE     5      26.364  39.249  76.439  1.00   .00      3SG 
ATOM   6049  HD1 PHE     5      26.068  39.430  77.462  1.00   .00      3SG 
ATOM   6050  CE1 PHE     5      27.706  39.396  76.071  1.00   .00      3SG 
ATOM   6051  HE1 PHE     5      28.438  39.693  76.808  1.00   .00      3SG 
ATOM   6052  CZ  PHE     5      28.102  39.145  74.752  1.00   .00      3SG 
ATOM   6053  HZ  PHE     5      29.142  39.239  74.478  1.00   .00      3SG 
ATOM   6054  CD2 PHE     5      25.810  38.611  74.168  1.00   .00      3SG 
ATOM   6055  HD2 PHE     5      25.087  38.296  73.430  1.00   .00      3SG 
ATOM   6056  CE2 PHE     5      27.153  38.761  73.797  1.00   .00      3SG 
ATOM   6057  HE2 PHE     5      27.457  38.567  72.778  1.00   .00      3SG 
ATOM   6058  C   PHE     5      21.624  39.266  75.507  1.00 20.45      3SG 
ATOM   6059  O   PHE     5      20.945  39.725  76.427  1.00 18.92      3SG 
ATOM   6060  N   ILE     6      21.175  38.335  74.640  1.00 19.76      3SG 
ATOM   6061  HN  ILE     6      21.773  38.009  73.913  1.00   .00      3SG 
ATOM   6062  CA  ILE     6      19.882  37.704  74.652  1.00 20.73      3SG 
ATOM   6063  HA  ILE     6      19.147  38.421  74.992  1.00   .00      3SG 
ATOM   6064  CB  ILE     6      19.507  37.193  73.262  1.00 20.59      3SG 
ATOM   6065  HB  ILE     6      18.591  36.563  73.327  1.00   .00      3SG 
ATOM   6066  CG2 ILE     6      19.158  38.422  72.390  1.00 24.96      3SG 
ATOM   6067 HG21 ILE     6      18.359  39.024  72.874  1.00   .00      3SG 
ATOM   6068 HG22 ILE     6      18.791  38.103  71.393  1.00   .00      3SG 
ATOM   6069 HG23 ILE     6      20.048  39.069  72.245  1.00   .00      3SG 
ATOM   6070  CG1 ILE     6      20.648  36.334  72.646  1.00 23.94      3SG 
ATOM   6071 HG11 ILE     6      20.924  35.528  73.362  1.00   .00      3SG 
ATOM   6072 HG12 ILE     6      21.548  36.965  72.483  1.00   .00      3SG 
ATOM   6073  CD  ILE     6      20.284  35.674  71.313  1.00 24.00      3SG 
ATOM   6074  HD1 ILE     6      19.386  35.038  71.450  1.00   .00      3SG 
ATOM   6075  HD2 ILE     6      21.121  35.034  70.959  1.00   .00      3SG 
ATOM   6076  HD3 ILE     6      20.072  36.435  70.533  1.00   .00      3SG 
ATOM   6077  C   ILE     6      19.917  36.560  75.637  1.00 24.20      3SG 
ATOM   6078  O   ILE     6      20.982  36.168  76.114  1.00 26.65      3SG 
ATOM   6079  N   ARG     7      18.730  36.009  75.979  1.00 20.76      3SG 
ATOM   6080  HN  ARG     7      17.873  36.330  75.584  1.00   .00      3SG 
ATOM   6081  CA  ARG     7      18.617  34.904  76.904  1.00 20.57      3SG 
ATOM   6082  HA  ARG     7      19.547  34.769  77.438  1.00   .00      3SG 
ATOM   6083  CB  ARG     7      17.465  35.063  77.930  1.00 23.02      3SG 
ATOM   6084  HB1 ARG     7      17.570  34.296  78.728  1.00   .00      3SG 
ATOM   6085  HB2 ARG     7      16.489  34.887  77.420  1.00   .00      3SG 
ATOM   6086  CG  ARG     7      17.353  36.449  78.587  1.00   .00      3SG 
ATOM   6087  HG1 ARG     7      16.462  36.425  79.257  1.00   .00      3SG 
ATOM   6088  HG2 ARG     7      17.154  37.192  77.785  1.00   .00      3SG 
ATOM   6089  CD  ARG     7      18.568  36.923  79.391  1.00   .00      3SG 
ATOM   6090  HD1 ARG     7      19.446  37.064  78.723  1.00   .00      3SG 
ATOM   6091  HD2 ARG     7      18.816  36.208  80.205  1.00   .00      3SG 
ATOM   6092  NE  ARG     7      18.168  38.233  80.012  1.00   .00      3SG 
ATOM   6093  HE  ARG     7      17.201  38.375  80.216  1.00   .00      3SG 
ATOM   6094  CZ  ARG     7      19.024  39.261  80.270  1.00   .00      3SG 
ATOM   6095  NH1 ARG     7      20.355  39.160  80.018  1.00   .00      3SG 
ATOM   6096 HH11 ARG     7      20.722  38.315  79.636  1.00   .00      3SG 
ATOM   6097 HH12 ARG     7      20.960  39.927  80.226  1.00   .00      3SG 
ATOM   6098  NH2 ARG     7      18.524  40.415  80.791  1.00   .00      3SG 
ATOM   6099 HH21 ARG     7      19.125  41.200  80.936  1.00   .00      3SG 
ATOM   6100 HH22 ARG     7      17.543  40.509  80.963  1.00   .00      3SG 
ATOM   6101  C   ARG     7      18.331  33.662  76.107  1.00 21.58      3SG 
ATOM   6102  O   ARG     7      18.029  33.723  74.915  1.00 20.73      3SG 
ATOM   6103  N   CYS     8      18.386  32.496  76.790  1.00 19.38      3SG 
ATOM   6104  HN  CYS     8      18.671  32.475  77.744  1.00   .00      3SG 
ATOM   6105  CA  CYS     8      17.962  31.223  76.258  1.00 24.51      3SG 
ATOM   6106  HA  CYS     8      18.170  31.185  75.199  1.00   .00      3SG 
ATOM   6107  CB  CYS     8      18.644  30.032  76.978  1.00 23.60      3SG 
ATOM   6108  HB1 CYS     8      18.268  29.074  76.557  1.00   .00      3SG 
ATOM   6109  HB2 CYS     8      18.368  30.052  78.055  1.00   .00      3SG 
ATOM   6110  SG  CYS     8      20.456  30.092  76.814  1.00   .00      3SG 
ATOM   6111  HG1 CYS     8      20.452  29.894  75.502  1.00   .00      3SG 
ATOM   6112  C   CYS     8      16.475  31.120  76.457  1.00 21.46      3SG 
ATOM   6113  O   CYS     8      15.889  31.922  77.176  1.00 18.69      3SG 
ATOM   6114  N   VAL     9      15.818  30.137  75.812  1.00 18.50      3SG 
ATOM   6115  HN  VAL     9      16.301  29.499  75.210  1.00   .00      3SG 
ATOM   6116  CA  VAL     9      14.391  29.938  75.934  1.00 19.53      3SG 
ATOM   6117  HA  VAL     9      13.924  30.914  75.936  1.00   .00      3SG 
ATOM   6118  CB  VAL     9      13.793  29.148  74.776  1.00 17.17      3SG 
ATOM   6119  HB  VAL     9      12.696  29.042  74.921  1.00   .00      3SG 
ATOM   6120  CG1 VAL     9      13.992  29.942  73.470  1.00 16.55      3SG 
ATOM   6121 HG11 VAL     9      15.067  30.081  73.245  1.00   .00      3SG 
ATOM   6122 HG12 VAL     9      13.512  30.939  73.544  1.00   .00      3SG 
ATOM   6123 HG13 VAL     9      13.529  29.396  72.622  1.00   .00      3SG 
ATOM   6124  CG2 VAL     9      14.388  27.728  74.706  1.00 17.28      3SG 
ATOM   6125 HG21 VAL     9      14.044  27.228  73.778  1.00   .00      3SG 
ATOM   6126 HG22 VAL     9      14.059  27.124  75.576  1.00   .00      3SG 
ATOM   6127 HG23 VAL     9      15.493  27.757  74.695  1.00   .00      3SG 
ATOM   6128  C   VAL     9      14.043  29.251  77.270  1.00 25.09      3SG 
ATOM   6129  OT1 VAL     9      12.850  29.333  77.667  1.00   .00      3SG 
ATOM   6130  OT2 VAL     9      14.946  28.649  77.910  1.00 24.32      3SG 
TER
REMARK PEPTIDE : 109
REMARK SEQUENCE : LLFGLALIEV
ATOM   5961  N   LEU     0      24.624  45.473  62.298  1.00 21.85      3SG 
ATOM   5962  HT1 LEU     0      23.808  46.047  62.592  1.00   .00      3SG 
ATOM   5963  HT2 LEU     0      24.291  44.622  61.796  1.00   .00      3SG 
ATOM   5964  HT3 LEU     0      25.237  46.026  61.663  1.00   .00      3SG 
ATOM   5965  CA  LEU     0      25.395  45.057  63.496  1.00 18.91      3SG 
ATOM   5966  HA  LEU     0      26.232  44.459  63.165  1.00   .00      3SG 
ATOM   5967  CB  LEU     0      25.858  46.343  64.218  1.00 21.47      3SG 
ATOM   5968  HB1 LEU     0      24.968  46.928  64.542  1.00   .00      3SG 
ATOM   5969  HB2 LEU     0      26.425  46.969  63.496  1.00   .00      3SG 
ATOM   5970  CG  LEU     0      26.765  46.100  65.434  1.00   .00      3SG 
ATOM   5971  HG  LEU     0      26.709  45.010  65.620  1.00   .00      3SG 
ATOM   5972  CD1 LEU     0      26.256  46.819  66.695  1.00   .00      3SG 
ATOM   5973 HD11 LEU     0      26.245  47.917  66.538  1.00   .00      3SG 
ATOM   5974 HD12 LEU     0      26.913  46.598  67.562  1.00   .00      3SG 
ATOM   5975 HD13 LEU     0      25.226  46.483  66.938  1.00   .00      3SG 
ATOM   5976  CD2 LEU     0      28.243  46.411  65.154  1.00   .00      3SG 
ATOM   5977 HD21 LEU     0      28.584  45.888  64.237  1.00   .00      3SG 
ATOM   5978 HD22 LEU     0      28.876  46.078  66.005  1.00   .00      3SG 
ATOM   5979 HD23 LEU     0      28.389  47.495  65.021  1.00   .00      3SG 
ATOM   5980  C   LEU     0      24.492  44.239  64.380  1.00 16.97      3SG 
ATOM   5981  O   LEU     0      23.349  44.629  64.573  1.00 17.24      3SG 
ATOM   5982  N   LEU     1      24.961  43.084  64.926  1.00 17.25      3SG 
ATOM   5983  HN  LEU     1      25.894  42.770  64.741  1.00   .00      3SG 
ATOM   5984  CA  LEU     1      24.150  42.168  65.718  1.00 16.10      3SG 
ATOM   5985  HA  LEU     1      23.232  41.988  65.174  1.00   .00      3SG 
ATOM   5986  CB  LEU     1      24.847  40.795  65.983  1.00 16.65      3SG 
ATOM   5987  HB1 LEU     1      24.481  40.349  66.935  1.00   .00      3SG 
ATOM   5988  HB2 LEU     1      25.938  40.958  66.105  1.00   .00      3SG 
ATOM   5989  CG  LEU     1      24.613  39.704  64.909  1.00 20.17      3SG 
ATOM   5990  HG  LEU     1      23.519  39.663  64.702  1.00   .00      3SG 
ATOM   5991  CD1 LEU     1      25.332  39.982  63.586  1.00 21.73      3SG 
ATOM   5992 HD11 LEU     1      26.430  39.917  63.733  1.00   .00      3SG 
ATOM   5993 HD12 LEU     1      25.087  40.991  63.202  1.00   .00      3SG 
ATOM   5994 HD13 LEU     1      25.039  39.228  62.825  1.00   .00      3SG 
ATOM   5995  CD2 LEU     1      25.041  38.321  65.433  1.00 22.59      3SG 
ATOM   5996 HD21 LEU     1      26.129  38.317  65.656  1.00   .00      3SG 
ATOM   5997 HD22 LEU     1      24.835  37.540  64.671  1.00   .00      3SG 
ATOM   5998 HD23 LEU     1      24.492  38.065  66.360  1.00   .00      3SG 
ATOM   5999  C   LEU     1      23.767  42.749  67.067  1.00 17.56      3SG 
ATOM   6000  O   LEU     1      24.328  43.739  67.535  1.00 17.15      3SG 
ATOM   6001  N   PHE     2      22.780  42.088  67.722  1.00 15.28      3SG 
ATOM   6002  HN  PHE     2      22.330  41.311  67.286  1.00   .00      3SG 
ATOM   6003  CA  PHE     2      22.322  42.335  69.070  1.00 16.18      3SG 
ATOM   6004  HA  PHE     2      22.232  43.402  69.218  1.00   .00      3SG 
ATOM   6005  CB  PHE     2      20.952  41.622  69.299  1.00 15.79      3SG 
ATOM   6006  HB1 PHE     2      21.052  40.548  69.029  1.00   .00      3SG 
ATOM   6007  HB2 PHE     2      20.194  42.072  68.622  1.00   .00      3SG 
ATOM   6008  CG  PHE     2      20.403  41.705  70.705  1.00   .00      3SG 
ATOM   6009  CD1 PHE     2      20.164  42.949  71.308  1.00   .00      3SG 
ATOM   6010  HD1 PHE     2      20.395  43.851  70.768  1.00   .00      3SG 
ATOM   6011  CE1 PHE     2      19.631  43.028  72.600  1.00   .00      3SG 
ATOM   6012  HE1 PHE     2      19.433  43.992  73.042  1.00   .00      3SG 
ATOM   6013  CZ  PHE     2      19.351  41.857  73.314  1.00   .00      3SG 
ATOM   6014  HZ  PHE     2      18.941  41.914  74.311  1.00   .00      3SG 
ATOM   6015  CD2 PHE     2      20.118  40.535  71.432  1.00   .00      3SG 
ATOM   6016  HD2 PHE     2      20.301  39.568  70.985  1.00   .00      3SG 
ATOM   6017  CE2 PHE     2      19.600  40.609  72.731  1.00   .00      3SG 
ATOM   6018  HE2 PHE     2      19.381  39.705  73.280  1.00   .00      3SG 
ATOM   6019  C   PHE     2      23.352  41.776  70.023  1.00 21.16      3SG 
ATOM   6020  O   PHE     2      23.959  40.741  69.759  1.00 15.98      3SG 
ATOM   6021  N   GLY     3      23.574  42.459  71.166  1.00 20.27      3SG 
ATOM   6022  HN  GLY     3      23.096  43.305  71.387  1.00   .00      3SG 
ATOM   6023  CA  GLY     3      24.513  41.960  72.134  1.00 22.28      3SG 
ATOM   6024  HA1 GLY     3      25.506  42.050  71.718  1.00   .00      3SG 
ATOM   6025  HA2 GLY     3      24.234  40.949  72.397  1.00   .00      3SG 
ATOM   6026  C   GLY     3      24.445  42.795  73.366  1.00 23.67      3SG 
ATOM   6027  O   GLY     3      25.428  43.429  73.743  1.00 23.85      3SG 
ATOM   6028  N   LEU     4      23.273  42.779  74.044  1.00 18.40      3SG 
ATOM   6029  HN  LEU     4      22.476  42.302  73.682  1.00   .00      3SG 
ATOM   6030  CA  LEU     4      23.128  43.309  75.380  1.00 21.55      3SG 
ATOM   6031  HA  LEU     4      23.965  43.950  75.619  1.00   .00      3SG 
ATOM   6032  CB  LEU     4      21.807  44.091  75.600  1.00 25.38      3SG 
ATOM   6033  HB1 LEU     4      21.718  44.360  76.676  1.00   .00      3SG 
ATOM   6034  HB2 LEU     4      20.940  43.448  75.336  1.00   .00      3SG 
ATOM   6035  CG  LEU     4      21.697  45.397  74.772  1.00   .00      3SG 
ATOM   6036  HG  LEU     4      21.729  45.117  73.693  1.00   .00      3SG 
ATOM   6037  CD1 LEU     4      22.856  46.380  75.027  1.00   .00      3SG 
ATOM   6038 HD11 LEU     4      22.907  46.644  76.105  1.00   .00      3SG 
ATOM   6039 HD12 LEU     4      22.700  47.312  74.443  1.00   .00      3SG 
ATOM   6040 HD13 LEU     4      23.828  45.941  74.719  1.00   .00      3SG 
ATOM   6041  CD2 LEU     4      20.346  46.092  75.025  1.00   .00      3SG 
ATOM   6042 HD21 LEU     4      19.508  45.409  74.784  1.00   .00      3SG 
ATOM   6043 HD22 LEU     4      20.253  47.000  74.392  1.00   .00      3SG 
ATOM   6044 HD23 LEU     4      20.261  46.393  76.091  1.00   .00      3SG 
ATOM   6045  C   LEU     4      23.215  42.112  76.288  1.00 20.58      3SG 
ATOM   6046  O   LEU     4      24.286  41.804  76.807  1.00 22.90      3SG 
ATOM   6047  N   ALA     5      22.093  41.381  76.464  1.00 23.14      3SG 
ATOM   6048  HN  ALA     5      21.220  41.660  76.075  1.00   .00      3SG 
ATOM   6049  CA  ALA     5      22.105  40.105  77.131  1.00 21.32      3SG 
ATOM   6050  HA  ALA     5      23.085  39.655  77.047  1.00   .00      3SG 
ATOM   6051  CB  ALA     5      21.702  40.181  78.618  1.00   .00      3SG 
ATOM   6052  HB1 ALA     5      22.433  40.809  79.171  1.00   .00      3SG 
ATOM   6053  HB2 ALA     5      21.697  39.169  79.077  1.00   .00      3SG 
ATOM   6054  HB3 ALA     5      20.697  40.634  78.743  1.00   .00      3SG 
ATOM   6055  C   ALA     5      21.130  39.241  76.389  1.00 20.45      3SG 
ATOM   6056  O   ALA     5      19.918  39.370  76.548  1.00 18.92      3SG 
ATOM   6057  N   LEU     6      21.655  38.332  75.536  1.00 19.76      3SG 
ATOM   6058  HN  LEU     6      22.640  38.247  75.409  1.00   .00      3SG 
ATOM   6059  CA  LEU     6      20.852  37.387  74.800  1.00 20.73      3SG 
ATOM   6060  HA  LEU     6      19.844  37.768  74.714  1.00   .00      3SG 
ATOM   6061  CB  LEU     6      21.416  37.108  73.386  1.00 20.59      3SG 
ATOM   6062  HB1 LEU     6      22.451  36.709  73.477  1.00   .00      3SG 
ATOM   6063  HB2 LEU     6      21.485  38.077  72.843  1.00   .00      3SG 
ATOM   6064  CG  LEU     6      20.580  36.132  72.526  1.00   .00      3SG 
ATOM   6065  HG  LEU     6      20.537  35.155  73.062  1.00   .00      3SG 
ATOM   6066  CD1 LEU     6      21.265  35.874  71.173  1.00   .00      3SG 
ATOM   6067 HD11 LEU     6      20.706  35.109  70.593  1.00   .00      3SG 
ATOM   6068 HD12 LEU     6      22.301  35.512  71.334  1.00   .00      3SG 
ATOM   6069 HD13 LEU     6      21.308  36.811  70.578  1.00   .00      3SG 
ATOM   6070  CD2 LEU     6      19.132  36.611  72.315  1.00   .00      3SG 
ATOM   6071 HD21 LEU     6      18.592  35.883  71.679  1.00   .00      3SG 
ATOM   6072 HD22 LEU     6      19.119  37.599  71.810  1.00   .00      3SG 
ATOM   6073 HD23 LEU     6      18.590  36.692  73.280  1.00   .00      3SG 
ATOM   6074  C   LEU     6      20.835  36.122  75.609  1.00 24.20      3SG 
ATOM   6075  O   LEU     6      21.881  35.524  75.857  1.00 26.65      3SG 
ATOM   6076  N   ILE     7      19.630  35.718  76.070  1.00 20.76      3SG 
ATOM   6077  HN  ILE     7      18.795  36.210  75.839  1.00   .00      3SG 
ATOM   6078  CA  ILE     7      19.455  34.601  76.967  1.00 20.57      3SG 
ATOM   6079  HA  ILE     7      20.422  34.205  77.247  1.00   .00      3SG 
ATOM   6080  CB  ILE     7      18.718  34.975  78.251  1.00 23.02      3SG 
ATOM   6081  HB  ILE     7      18.610  34.065  78.887  1.00   .00      3SG 
ATOM   6082  CG2 ILE     7      19.614  35.967  79.027  1.00   .00      3SG 
ATOM   6083 HG21 ILE     7      20.634  35.543  79.154  1.00   .00      3SG 
ATOM   6084 HG22 ILE     7      19.196  36.166  80.035  1.00   .00      3SG 
ATOM   6085 HG23 ILE     7      19.696  36.931  78.483  1.00   .00      3SG 
ATOM   6086  CG1 ILE     7      17.297  35.538  77.986  1.00   .00      3SG 
ATOM   6087 HG11 ILE     7      16.718  34.805  77.383  1.00   .00      3SG 
ATOM   6088 HG12 ILE     7      17.374  36.476  77.395  1.00   .00      3SG 
ATOM   6089  CD  ILE     7      16.511  35.820  79.269  1.00   .00      3SG 
ATOM   6090  HD1 ILE     7      15.464  36.098  79.028  1.00   .00      3SG 
ATOM   6091  HD2 ILE     7      16.972  36.655  79.838  1.00   .00      3SG 
ATOM   6092  HD3 ILE     7      16.493  34.918  79.913  1.00   .00      3SG 
ATOM   6093  C   ILE     7      18.728  33.504  76.239  1.00 21.58      3SG 
ATOM   6094  O   ILE     7      18.212  33.693  75.137  1.00 20.73      3SG 
ATOM   6095  N   GLU     8      18.689  32.312  76.875  1.00 19.38      3SG 
ATOM   6096  HN  GLU     8      19.111  32.208  77.773  1.00   .00      3SG 
ATOM   6097  CA  GLU     8      18.089  31.101  76.370  1.00 24.51      3SG 
ATOM   6098  HA  GLU     8      18.300  31.041  75.313  1.00   .00      3SG 
ATOM   6099  CB  GLU     8      18.665  29.831  77.060  1.00 23.60      3SG 
ATOM   6100  HB1 GLU     8      19.758  29.789  76.857  1.00   .00      3SG 
ATOM   6101  HB2 GLU     8      18.220  28.931  76.579  1.00   .00      3SG 
ATOM   6102  CG  GLU     8      18.434  29.706  78.587  1.00   .00      3SG 
ATOM   6103  HG1 GLU     8      18.732  28.684  78.907  1.00   .00      3SG 
ATOM   6104  HG2 GLU     8      17.358  29.835  78.821  1.00   .00      3SG 
ATOM   6105  CD  GLU     8      19.266  30.709  79.389  1.00   .00      3SG 
ATOM   6106  OE1 GLU     8      20.520  30.636  79.306  1.00   .00      3SG 
ATOM   6107  OE2 GLU     8      18.660  31.571  80.082  1.00   .00      3SG 
ATOM   6108  C   GLU     8      16.592  31.140  76.531  1.00 21.46      3SG 
ATOM   6109  O   GLU     8      16.049  32.053  77.146  1.00 18.69      3SG 
ATOM   6110  N   VAL     9      15.886  30.144  75.952  1.00 18.50      3SG 
ATOM   6111  HN  VAL     9      16.351  29.438  75.419  1.00   .00      3SG 
ATOM   6112  CA  VAL     9      14.449  30.015  76.039  1.00 19.53      3SG 
ATOM   6113  HA  VAL     9      14.025  31.009  76.030  1.00   .00      3SG 
ATOM   6114  CB  VAL     9      13.844  29.236  74.873  1.00 17.17      3SG 
ATOM   6115  HB  VAL     9      12.743  29.171  75.004  1.00   .00      3SG 
ATOM   6116  CG1 VAL     9      14.088  30.011  73.563  1.00 16.55      3SG 
ATOM   6117 HG11 VAL     9      15.172  30.141  73.370  1.00   .00      3SG 
ATOM   6118 HG12 VAL     9      13.613  31.013  73.616  1.00   .00      3SG 
ATOM   6119 HG13 VAL     9      13.642  29.459  72.709  1.00   .00      3SG 
ATOM   6120  CG2 VAL     9      14.384  27.792  74.821  1.00 17.28      3SG 
ATOM   6121 HG21 VAL     9      15.489  27.780  74.762  1.00   .00      3SG 
ATOM   6122 HG22 VAL     9      13.980  27.276  73.925  1.00   .00      3SG 
ATOM   6123 HG23 VAL     9      14.071  27.224  75.720  1.00   .00      3SG 
ATOM   6124  C   VAL     9      14.042  29.343  77.367  1.00 25.09      3SG 
ATOM   6125  OT1 VAL     9      12.831  29.423  77.707  1.00   .00      3SG 
ATOM   6126  OT2 VAL     9      14.913  28.747  78.055  1.00 24.32      3SG 
TER
REMARK PEPTIDE : 110
REMARK SEQUENCE : ALSRKVAELV
ATOM   5961  N   ALA     0      24.812  45.688  62.494  1.00 21.85      3SG 
ATOM   5962  HT1 ALA     0      24.183  46.389  62.934  1.00   .00      3SG 
ATOM   5963  HT2 ALA     0      24.248  45.014  61.936  1.00   .00      3SG 
ATOM   5964  HT3 ALA     0      25.492  46.166  61.865  1.00   .00      3SG 
ATOM   5965  CA  ALA     0      25.544  44.946  63.552  1.00 18.91      3SG 
ATOM   5966  HA  ALA     0      26.204  44.247  63.058  1.00   .00      3SG 
ATOM   5967  CB  ALA     0      26.348  45.930  64.426  1.00 21.47      3SG 
ATOM   5968  HB1 ALA     0      25.680  46.664  64.926  1.00   .00      3SG 
ATOM   5969  HB2 ALA     0      27.078  46.492  63.804  1.00   .00      3SG 
ATOM   5970  HB3 ALA     0      26.919  45.384  65.206  1.00   .00      3SG 
ATOM   5971  C   ALA     0      24.558  44.189  64.389  1.00 16.97      3SG 
ATOM   5972  O   ALA     0      23.405  44.597  64.499  1.00 17.24      3SG 
ATOM   5973  N   LEU     1      24.979  43.051  64.991  1.00 17.25      3SG 
ATOM   5974  HN  LEU     1      25.916  42.721  64.865  1.00   .00      3SG 
ATOM   5975  CA  LEU     1      24.112  42.174  65.754  1.00 16.10      3SG 
ATOM   5976  HA  LEU     1      23.218  41.993  65.173  1.00   .00      3SG 
ATOM   5977  CB  LEU     1      24.798  40.829  66.100  1.00 16.65      3SG 
ATOM   5978  HB1 LEU     1      24.159  40.221  66.780  1.00   .00      3SG 
ATOM   5979  HB2 LEU     1      25.739  41.050  66.645  1.00   .00      3SG 
ATOM   5980  CG  LEU     1      25.152  39.939  64.892  1.00 20.17      3SG 
ATOM   5981  HG  LEU     1      25.652  40.562  64.118  1.00   .00      3SG 
ATOM   5982  CD1 LEU     1      26.139  38.845  65.324  1.00 21.73      3SG 
ATOM   5983 HD11 LEU     1      27.098  39.295  65.654  1.00   .00      3SG 
ATOM   5984 HD12 LEU     1      26.342  38.159  64.478  1.00   .00      3SG 
ATOM   5985 HD13 LEU     1      25.715  38.250  66.161  1.00   .00      3SG 
ATOM   5986  CD2 LEU     1      23.908  39.308  64.255  1.00 22.59      3SG 
ATOM   5987 HD21 LEU     1      23.181  40.085  63.941  1.00   .00      3SG 
ATOM   5988 HD22 LEU     1      23.427  38.633  64.992  1.00   .00      3SG 
ATOM   5989 HD23 LEU     1      24.192  38.710  63.363  1.00   .00      3SG 
ATOM   5990  C   LEU     1      23.706  42.794  67.069  1.00 17.56      3SG 
ATOM   5991  O   LEU     1      24.284  43.783  67.522  1.00 17.15      3SG 
ATOM   5992  N   SER     2      22.689  42.184  67.724  1.00 15.28      3SG 
ATOM   5993  HN  SER     2      22.228  41.392  67.329  1.00   .00      3SG 
ATOM   5994  CA  SER     2      22.227  42.569  69.036  1.00 16.18      3SG 
ATOM   5995  HA  SER     2      22.222  43.648  69.089  1.00   .00      3SG 
ATOM   5996  CB  SER     2      20.801  42.035  69.339  1.00 15.79      3SG 
ATOM   5997  HB1 SER     2      20.812  40.927  69.410  1.00   .00      3SG 
ATOM   5998  HB2 SER     2      20.128  42.321  68.501  1.00   .00      3SG 
ATOM   5999  OG  SER     2      20.264  42.586  70.539  1.00   .00      3SG 
ATOM   6000  HG1 SER     2      19.399  42.184  70.660  1.00   .00      3SG 
ATOM   6001  C   SER     2      23.203  42.036  70.052  1.00 21.16      3SG 
ATOM   6002  O   SER     2      23.852  41.014  69.832  1.00 15.98      3SG 
ATOM   6003  N   ARG     3      23.334  42.758  71.188  1.00 20.27      3SG 
ATOM   6004  HN  ARG     3      22.755  43.554  71.344  1.00   .00      3SG 
ATOM   6005  CA  ARG     3      24.312  42.500  72.218  1.00 22.28      3SG 
ATOM   6006  HA  ARG     3      25.273  42.353  71.746  1.00   .00      3SG 
ATOM   6007  CB  ARG     3      24.415  43.641  73.268  1.00   .00      3SG 
ATOM   6008  HB1 ARG     3      25.198  43.347  74.006  1.00   .00      3SG 
ATOM   6009  HB2 ARG     3      23.463  43.735  73.831  1.00   .00      3SG 
ATOM   6010  CG  ARG     3      24.824  45.034  72.733  1.00   .00      3SG 
ATOM   6011  HG1 ARG     3      25.706  44.918  72.066  1.00   .00      3SG 
ATOM   6012  HG2 ARG     3      25.153  45.637  73.611  1.00   .00      3SG 
ATOM   6013  CD  ARG     3      23.746  45.860  72.000  1.00   .00      3SG 
ATOM   6014  HD1 ARG     3      23.471  45.396  71.029  1.00   .00      3SG 
ATOM   6015  HD2 ARG     3      24.130  46.888  71.818  1.00   .00      3SG 
ATOM   6016  NE  ARG     3      22.516  45.936  72.858  1.00   .00      3SG 
ATOM   6017  HE  ARG     3      22.432  45.301  73.624  1.00   .00      3SG 
ATOM   6018  CZ  ARG     3      21.490  46.806  72.631  1.00   .00      3SG 
ATOM   6019  NH1 ARG     3      21.552  47.727  71.636  1.00   .00      3SG 
ATOM   6020 HH11 ARG     3      22.365  47.793  71.059  1.00   .00      3SG 
ATOM   6021 HH12 ARG     3      20.798  48.367  71.500  1.00   .00      3SG 
ATOM   6022  NH2 ARG     3      20.381  46.747  73.415  1.00   .00      3SG 
ATOM   6023 HH21 ARG     3      20.317  46.068  74.143  1.00   .00      3SG 
ATOM   6024 HH22 ARG     3      19.616  47.366  73.243  1.00   .00      3SG 
ATOM   6025  C   ARG     3      23.931  41.239  72.948  1.00 23.67      3SG 
ATOM   6026  O   ARG     3      24.721  40.302  73.053  1.00 23.85      3SG 
ATOM   6027  N   LYS     4      22.679  41.211  73.449  1.00 18.40      3SG 
ATOM   6028  HN  LYS     4      22.064  41.987  73.335  1.00   .00      3SG 
ATOM   6029  CA  LYS     4      22.103  40.077  74.112  1.00 21.55      3SG 
ATOM   6030  HA  LYS     4      22.663  39.180  73.884  1.00   .00      3SG 
ATOM   6031  CB  LYS     4      22.014  40.291  75.641  1.00 25.38      3SG 
ATOM   6032  HB1 LYS     4      21.481  41.247  75.845  1.00   .00      3SG 
ATOM   6033  HB2 LYS     4      23.048  40.397  76.038  1.00   .00      3SG 
ATOM   6034  CG  LYS     4      21.312  39.161  76.406  1.00   .00      3SG 
ATOM   6035  HG1 LYS     4      21.831  38.196  76.215  1.00   .00      3SG 
ATOM   6036  HG2 LYS     4      20.268  39.067  76.028  1.00   .00      3SG 
ATOM   6037  CD  LYS     4      21.243  39.416  77.918  1.00   .00      3SG 
ATOM   6038  HD1 LYS     4      20.907  40.464  78.080  1.00   .00      3SG 
ATOM   6039  HD2 LYS     4      22.258  39.312  78.359  1.00   .00      3SG 
ATOM   6040  CE  LYS     4      20.262  38.463  78.607  1.00   .00      3SG 
ATOM   6041  HE1 LYS     4      20.631  37.417  78.563  1.00   .00      3SG 
ATOM   6042  HE2 LYS     4      19.270  38.518  78.107  1.00   .00      3SG 
ATOM   6043  NZ  LYS     4      20.057  38.819  80.029  1.00   .00      3SG 
ATOM   6044  HZ1 LYS     4      19.291  38.216  80.404  1.00   .00      3SG 
ATOM   6045  HZ2 LYS     4      19.772  39.816  80.106  1.00   .00      3SG 
ATOM   6046  HZ3 LYS     4      20.930  38.659  80.569  1.00   .00      3SG 
ATOM   6047  C   LYS     4      20.725  39.954  73.530  1.00 20.58      3SG 
ATOM   6048  O   LYS     4      19.960  40.919  73.520  1.00 22.90      3SG 
ATOM   6049  N   VAL     5      20.387  38.748  73.019  1.00 23.14      3SG 
ATOM   6050  HN  VAL     5      21.037  37.993  73.011  1.00   .00      3SG 
ATOM   6051  CA  VAL     5      19.085  38.450  72.468  1.00 21.32      3SG 
ATOM   6052  HA  VAL     5      18.636  39.372  72.123  1.00   .00      3SG 
ATOM   6053  CB  VAL     5      19.124  37.495  71.276  1.00   .00      3SG 
ATOM   6054  HB  VAL     5      18.086  37.184  71.022  1.00   .00      3SG 
ATOM   6055  CG1 VAL     5      19.672  38.278  70.068  1.00   .00      3SG 
ATOM   6056 HG11 VAL     5      20.709  38.625  70.261  1.00   .00      3SG 
ATOM   6057 HG12 VAL     5      19.033  39.160  69.851  1.00   .00      3SG 
ATOM   6058 HG13 VAL     5      19.683  37.621  69.174  1.00   .00      3SG 
ATOM   6059  CG2 VAL     5      19.968  36.226  71.539  1.00   .00      3SG 
ATOM   6060 HG21 VAL     5      19.537  35.615  72.357  1.00   .00      3SG 
ATOM   6061 HG22 VAL     5      21.016  36.486  71.793  1.00   .00      3SG 
ATOM   6062 HG23 VAL     5      19.988  35.598  70.623  1.00   .00      3SG 
ATOM   6063  C   VAL     5      18.199  37.926  73.570  1.00 20.45      3SG 
ATOM   6064  O   VAL     5      17.051  38.348  73.693  1.00 18.92      3SG 
ATOM   6065  N   ALA     6      18.729  37.008  74.406  1.00 19.76      3SG 
ATOM   6066  HN  ALA     6      19.667  36.686  74.295  1.00   .00      3SG 
ATOM   6067  CA  ALA     6      18.033  36.447  75.529  1.00 20.73      3SG 
ATOM   6068  HA  ALA     6      17.632  37.249  76.133  1.00   .00      3SG 
ATOM   6069  CB  ALA     6      16.930  35.447  75.121  1.00 20.59      3SG 
ATOM   6070  HB1 ALA     6      17.354  34.605  74.533  1.00   .00      3SG 
ATOM   6071  HB2 ALA     6      16.167  35.958  74.496  1.00   .00      3SG 
ATOM   6072  HB3 ALA     6      16.412  35.037  76.012  1.00   .00      3SG 
ATOM   6073  C   ALA     6      19.088  35.720  76.316  1.00 24.20      3SG 
ATOM   6074  O   ALA     6      20.276  35.822  76.011  1.00 26.65      3SG 
ATOM   6075  N   GLU     7      18.669  34.958  77.353  1.00 20.76      3SG 
ATOM   6076  HN  GLU     7      17.707  34.933  77.615  1.00   .00      3SG 
ATOM   6077  CA  GLU     7      19.541  34.097  78.118  1.00 20.57      3SG 
ATOM   6078  HA  GLU     7      20.543  34.505  78.118  1.00   .00      3SG 
ATOM   6079  CB  GLU     7      19.075  33.879  79.586  1.00 23.02      3SG 
ATOM   6080  HB1 GLU     7      19.842  33.247  80.090  1.00   .00      3SG 
ATOM   6081  HB2 GLU     7      18.116  33.320  79.622  1.00   .00      3SG 
ATOM   6082  CG  GLU     7      18.908  35.158  80.436  1.00   .00      3SG 
ATOM   6083  HG1 GLU     7      19.779  35.828  80.286  1.00   .00      3SG 
ATOM   6084  HG2 GLU     7      18.872  34.868  81.509  1.00   .00      3SG 
ATOM   6085  CD  GLU     7      17.606  35.896  80.113  1.00   .00      3SG 
ATOM   6086  OE1 GLU     7      16.526  35.251  80.177  1.00   .00      3SG 
ATOM   6087  OE2 GLU     7      17.676  37.114  79.806  1.00   .00      3SG 
ATOM   6088  C   GLU     7      19.550  32.767  77.401  1.00 21.58      3SG 
ATOM   6089  O   GLU     7      20.542  32.367  76.795  1.00 20.73      3SG 
ATOM   6090  N   LEU     8      18.391  32.084  77.451  1.00 19.38      3SG 
ATOM   6091  HN  LEU     8      17.621  32.448  77.969  1.00   .00      3SG 
ATOM   6092  CA  LEU     8      18.061  30.901  76.706  1.00 24.51      3SG 
ATOM   6093  HA  LEU     8      18.465  30.986  75.707  1.00   .00      3SG 
ATOM   6094  CB  LEU     8      18.501  29.557  77.360  1.00 23.60      3SG 
ATOM   6095  HB1 LEU     8      19.610  29.503  77.348  1.00   .00      3SG 
ATOM   6096  HB2 LEU     8      18.137  28.726  76.715  1.00   .00      3SG 
ATOM   6097  CG  LEU     8      18.013  29.296  78.811  1.00   .00      3SG 
ATOM   6098  HG  LEU     8      17.008  29.761  78.921  1.00   .00      3SG 
ATOM   6099  CD1 LEU     8      18.940  29.897  79.885  1.00   .00      3SG 
ATOM   6100 HD11 LEU     8      19.023  30.995  79.772  1.00   .00      3SG 
ATOM   6101 HD12 LEU     8      19.956  29.455  79.803  1.00   .00      3SG 
ATOM   6102 HD13 LEU     8      18.541  29.679  80.898  1.00   .00      3SG 
ATOM   6103  CD2 LEU     8      17.813  27.792  79.077  1.00   .00      3SG 
ATOM   6104 HD21 LEU     8      17.370  27.636  80.084  1.00   .00      3SG 
ATOM   6105 HD22 LEU     8      18.781  27.254  79.032  1.00   .00      3SG 
ATOM   6106 HD23 LEU     8      17.123  27.363  78.321  1.00   .00      3SG 
ATOM   6107  C   LEU     8      16.560  30.996  76.619  1.00 21.46      3SG 
ATOM   6108  O   LEU     8      15.987  31.976  77.088  1.00 18.69      3SG 
ATOM   6109  N   VAL     9      15.875  29.996  76.027  1.00 18.50      3SG 
ATOM   6110  HN  VAL     9      16.347  29.240  75.576  1.00   .00      3SG 
ATOM   6111  CA  VAL     9      14.429  29.927  76.040  1.00 19.53      3SG 
ATOM   6112  HA  VAL     9      14.039  30.935  76.010  1.00   .00      3SG 
ATOM   6113  CB  VAL     9      13.836  29.176  74.854  1.00 17.17      3SG 
ATOM   6114  HB  VAL     9      12.732  29.116  74.967  1.00   .00      3SG 
ATOM   6115  CG1 VAL     9      14.104  29.979  73.566  1.00 16.55      3SG 
ATOM   6116 HG11 VAL     9      13.675  29.446  72.692  1.00   .00      3SG 
ATOM   6117 HG12 VAL     9      15.191  30.114  73.399  1.00   .00      3SG 
ATOM   6118 HG13 VAL     9      13.627  30.979  73.632  1.00   .00      3SG 
ATOM   6119  CG2 VAL     9      14.370  27.732  74.780  1.00 17.28      3SG 
ATOM   6120 HG21 VAL     9      14.042  27.148  75.665  1.00   .00      3SG 
ATOM   6121 HG22 VAL     9      15.476  27.715  74.733  1.00   .00      3SG 
ATOM   6122 HG23 VAL     9      13.975  27.239  73.869  1.00   .00      3SG 
ATOM   6123  C   VAL     9      13.952  29.280  77.357  1.00 25.09      3SG 
ATOM   6124  OT1 VAL     9      14.746  28.557  78.013  1.00   .00      3SG 
ATOM   6125  OT2 VAL     9      12.771  29.513  77.726  1.00 24.32      3SG 
